# Supplementary material for: Perturbed iron biology in the prefrontal cortex of people with schizophrenia
Source: Mol Psychiatry. 2023 Feb 7;28(5):2058–70. doi: 10.1038/s41380-023-01979-3 (PMC10575779; doi:10.1038/s41380-023-01979-3)
Supplement: Supplementary file 2 — Dataset and code [file 41380_2023_1979_MOESM2_ESM.xlsx]

## Sheet: Data
running	sample	id	CohortSpecificID	dx	rdx	dxx	dxiron	dxfer	dxirontofer	dx_cutpt	age	sex	smokehist	smoker	toxnic	etoh	race	race01	bmi	ph	pmi	log2pmi	onsetage	duration	dailydose	log10dailydose	lifetimedose	log10lifetime	toxap	atypicalexposure	cloz	totalprot	rawiron	iron	siron	ziron	copper	scopper	zcopper	fer	sfer	zfer	irontofer	sirontofer	zirontofer	ziron2	lnziron2	lnage	riron
1	1	102	102	Scz	Scz	Scz	no_data	Control	Control	Scz	44	Male	No_x001D__x001D__x001D_	No		Yes	Caucasian	Caucasian		6.52	29.5	4.88264	27	17	575	2.75967	3567875	6.55241	Negative	Yes	0	10.4921	123.289	11.7506	-0.217266	-0.219899	0.459035	-0.841297	-0.847845	0.9	-0.494235	-0.500226	13.0563	-0.0516452	-0.0522712	1.7801	0.57667	3.78419	-0.148424
2	1	103	103	Scz	Scz	Scz	no_data	no_data	Scz	Scz	51	Male	Yes_x001D__x001D__x001D_	Yes		Yes	Caucasian	Caucasian		6.53	21	4.39232	27	24	400	2.60206	3504000	6.54456	Positive	No	0	10.9472	146.256	13.3601	0.141202	0.142913	0.935661	1.28051	1.29048	0.7	-1.5187	-1.53711	19.0859	0.932951	0.94426	2.14291	0.762166	3.93183	0.191012
3	1	105	105	Scz	Scz	Scz	no_data	no_data	Scz	Scz	57	Male	Yes_x001D__x001D__x001D_	Yes		Yes	Caucasian	Caucasian		6.98	38	5.24793	30	27	250	2.39794	2463750	6.3916	Positive	Yes	0	7.0484	195.371	27.7185	3.3391	3.37957	0.906409	1.15029	1.15924	1	0.0179974	0.0182155	27.7185	2.34259	2.37098	5.37957	1.68261	4.04305	3.71831
4	1	107	107	Scz	Scz	Scz	no_data	no_data	Scz	Scz	61	Female	Yes_x001D__x001D__x001D_	Yes		No	Caucasian	Caucasian		6.43	17	4.08746	31	30	1866.5	3.27103	20438175	7.31044	Positive	Yes	1	8.2007	196.538	23.9659	2.50333	2.53367	0.775075	0.565627	0.570029	0.9	-0.494235	-0.500226	26.6288	2.16465	2.19089	4.53367	1.51153	4.11087	2.3884
5	1	109	109	Scz	Scz	Scz	no_data	no_data	Control	Scz	67	Female	Yes_x001D__x001D__x001D_	Yes		Yes	Caucasian	Caucasian		6.44	27	4.75489	21	46	625	2.79588	10493750	7.02093	Positive	No	0	7.61352	107.473	14.1161	0.309569	0.313322	0.530625	-0.5226	-0.526667	1	0.0179974	0.0182155	14.1161	0.121417	0.122889	2.31332	0.838684	4.20469	0.212487
6	1	119	119	Scz	Scz	Scz	Scz	no_data	Control	Scz	27	Male	Unknown_x001D__x001D__x001D_	Unknown		No	Caucasian	Caucasian		6.82	38.5	5.26679	23	4	287.5	2.45864	419750	5.62299	Positive	Yes	1	10.0989	138.477	13.7122	0.219607	0.222269	0.539652	-0.482411	-0.486165	1.2	1.04246	1.0551	11.4268	-0.317723	-0.321575	2.22227	0.798529	3.29584	0.476593
7	1	122	122	Scz	Scz	Scz	Scz	no_data	Scz	Scz	30	Male	No_x001D__x001D__x001D_	No		Yes	Caucasian	Caucasian		6.77	24	4.58496	26	4	552.5	2.74233	806650	5.90669	Positive	Yes	1	12.8128	245.341	19.1481	1.4303	1.44764	0.630732	-0.0769492	-0.0775481	1	0.0179974	0.0182155	19.1481	0.94311	0.954542	3.44764	1.23769	3.4012	1.6353
8	1	123	123	Scz	Scz						67	Male		Unknown		Unknown	Caucasian	Caucasian		6.82	5	2.32193										9.44677	154.271	16.3306	0.802778	0.812509	0.601709	-0.20615	-0.207755	1	0.0179974	0.0182155	16.3306	0.483025	0.48888	2.81251	1.03408	4.20469	0.894334
9	1	124	124	Scz	Scz	Scz	Scz	no_data	Scz	Scz	27	Male	Unknown_x001D__x001D__x001D_	Unknown		No	Caucasian	Caucasian		6.56	10	3.32193	18	9	649.5	2.81258	2.13361e+06	6.32911	Positive	Yes	1	9.86405	207.451	21.0311	1.84967	1.87209	0.501425	-0.652588	-0.657666	1	0.0179974	0.0182155	21.0311	1.25058	1.26574	3.87209	1.35379	3.29584	1.87353
10	1	126	126	Scz	Scz	Scz	no_data	no_data	Scz	Scz	56	Male	No_x001D__x001D__x001D_	No		No	Caucasian	Caucasian		6.16	15	3.90689	21	35	425	2.62839	5429375	6.73475	Negative	No	0	9.82235	147.856	15.053	0.518236	0.524518	0.449703	-0.882841	-0.889712	0.8	-1.00647	-1.01867	18.8162	0.888917	0.899692	2.52452	0.92605	4.02535	0.346421
11	1	133	133	Scz	Scz	Scz	no_data	no_data	Scz	Scz	58	Female	Unknown	Unknown		Unknown	Caucasian	Caucasian		6.34	19	4.24793	19	39	350	2.54407	4982250	6.69743	Negative	Yes	0	8.67727	178.014	20.515	1.73473	1.75576	0.825495	0.790085	0.796234	1.3	1.5547	1.57354	15.7808	0.393246	0.398013	3.75576	1.32329	4.06044	1.57178
12	1	135	135	Scz	Scz	Scz	no_data	Scz	Scz	Scz	52	Male	Yes_x001D__x001D__x001D_	Yes		No	Caucasian	Caucasian		6.7	8.35	3.06178	21	31	430	2.63347	4865450	6.68712	Negative	Yes	0	7.99785	91.3076	11.4165	-0.291681	-0.295217	1.04768	1.77918	1.79303	0.86	-0.699129	-0.707603	13.275	-0.015924	-0.016117	1.70478	0.533438	3.95124	-0.234193
13	1	137	137	Scz	Scz	Scz	Scz	Control	Scz	Scz	32	Male	Unknown_x001D__x001D__x001D_	Unknown		Yes	Caucasian	Caucasian		6.99	26	4.70044	19	13	780	2.89209	3701100	6.56833	Positive	Yes	0	12.2188	142.45	11.6582	-0.237846	-0.240729	0.708466	0.269104	0.271198	0.89	-0.545459	-0.552071	13.0991	-0.0446443	-0.0451854	1.75927	0.564899	3.46574	0.071283
14	1	138	138	Scz	Scz	Scz	Control	Scz	Scz	Scz	27	Male	Yes_x001D__x001D__x001D_	Yes		Yes	Caucasian	Caucasian		6.84	33	5.04439	19	8	315	2.49831	919800	5.96369	Negative	Yes	0	14.2109	140.669	9.89864	-0.629743	-0.637376	0.819156	0.761863	0.767792	0.77	-1.16014	-1.1742	12.8554	-0.0844487	-0.0854723	1.36262	0.309412	3.29584	-0.38539
15	1	143	143	Scz	Scz	Scz	no_data	no_data	Scz	Scz	56	Female	Yes_x001D__x001D__x001D_	Yes		No	Caucasian	Caucasian		7.09	39	5.2854	24	32	350	2.54407	4088000	6.61151	Positive	Yes	0	9.8226	205.475	20.9186	1.82463	1.84675	0.935036	1.27773	1.28767	0.76	-1.21136	-1.22605	27.5245	2.31091	2.33893	3.84675	1.34723	4.02535	2.12441
16	1	146	146	Scz	Scz	Scz	no_data	no_data	Scz	Scz	51	Female	Unknown_x001D__x001D__x001D_	Unknown		Unknown	Caucasian	Caucasian		5.69	12	3.58496	35	16	556.25	2.74527	3248500	6.51168	Negative	Yes	0	8.04537	196.278	24.3963	2.59919	2.63069	0.750655	0.456916	0.460472	0.97	-0.135672	-0.137317	25.1509	1.92331	1.94663	4.63069	1.53271	3.93183	2.06046
17	1	147	147	Scz	Scz	Scz	no_data	no_data	Scz	Scz	55	Male	Yes_x001D__x001D__x001D_	Yes		Yes	Caucasian	Caucasian		6.37	72	6.16993	30	25	900	2.95424	8212500	6.91448	Negative	No	0	9.1421	225.495	24.6655	2.65914	2.69137	0.681334	0.148317	0.149472	0.82	-0.904022	-0.91498	30.0799	2.72819	2.76126	4.69137	1.54573	4.00733	2.75808
18	1	148	148	Scz	Scz	Scz	no_data	no_data	Scz	Scz	66	Female	Yes_x001D__x001D__x001D_	Yes		Unknown	Caucasian	Caucasian		6.33	12.5	3.64386	19	47	1850	3.26717	31736750	7.50156	Negative	Yes	0	7.34507	120.821	16.4493	0.829211	0.839262	1.38941	3.30051	3.32619	1.04	0.22289	0.225592	15.8166	0.399096	0.403933	2.83926	1.04354	4.18965	0.614554
19	1	150	150	Scz	Scz	Scz	no_data	Scz	Scz	Scz	68	Female	Yes_x001D__x001D__x001D_	Yes		Yes	Caucasian	Caucasian		6.24	32	5	23	45	224	2.35025	3679200	6.56575	Negative	Yes	0	7.37692	90.0237	12.2034	-0.116421	-0.117832	0.63649	-0.0513149	-0.0517142	0.57	-2.1846	-2.21108	21.4095	1.31238	1.32829	1.88217	0.632424	4.21951	-0.311207
20	1	152	152	Scz	Scz	Scz	no_data	no_data	Scz	Scz	51	Male	Yes_x001D__x001D__x001D_	Yes		Yes	Caucasian	Caucasian		6.68	18	4.16993	21	30	800	2.90309	8760000	6.9425	Negative	Yes	0	7.60865	162.97	21.419	1.93608	1.95955	0.498981	-0.663471	-0.668635	0.67	-1.67237	-1.69264	31.9687	3.03661	3.07342	3.95955	1.37613	3.93183	2.07479
21	1	153	153	Scz	Scz	Scz	no_data	Control	Control	Scz	73	Male	Yes_x001D__x001D__x001D_	Yes		No	Caucasian	Caucasian		6.79	14	3.80735	21	52	650	2.81291	12337000	7.09121	Negative	Yes	0	7.97163	76.6288	9.6127	-0.693428	-0.701834	1.11396	2.07426	2.0904	0.96	-0.186896	-0.189161	10.0132	-0.548551	-0.5552	1.29817	0.260953	4.29046	-0.549033
22	1	154	154	Scz	Scz	Scz	no_data	no_data	Control	Scz	54	Female	Yes_x001D__x001D__x001D_	Yes		No	Caucasian	Caucasian		6.41	29	4.85798	19	35	762.5	2.88224	9.74094e+06	6.9886	Negative	Yes	0	9.78852	126.048	12.8772	0.0336336	0.0340413	0.520732	-0.566638	-0.571048	1.28	1.45225	1.46985	10.0603	-0.540867	-0.547423	2.03404	0.710025	3.98898	-0.0767891
23	1	155	155	Scz	Scz	Scz	no_data	no_data	Control	Scz	54	Male	Yes_x001D__x001D__x001D_	Yes		Yes	Caucasian	Caucasian		6.19	27.5	4.78136	19	35	325	2.51188	4151875	6.61824	Positive	Yes	0	9.49715	132.321	13.9327	0.268714	0.271971	0.723341	0.33532	0.33793	1	0.0179974	0.0182155	13.9327	0.0914634	0.092572	2.27197	0.820648	3.98898	0.161132
24	1	156	156	Scz	Scz	Scz	no_data	no_data	Scz	Scz	56	Female	No_x001D__x001D__x001D_	No		No	Caucasian	Caucasian		6.81	34	5.08746	17	39	1000	3	14235000	7.15336	Negative	No	0	8.81212	131.402	14.9115	0.486732	0.492632	0.784517	0.607662	0.612391	0.6	-2.03093	-2.05555	24.8526	1.87461	1.89733	2.49263	0.913339	4.02535	0.609039
25	1	157	157	Scz	Scz	Scz	no_data	no_data	Scz	Scz	57	Male	Yes_x001D__x001D__x001D_	Yes		Yes	Caucasian	Caucasian		6.41	28	4.80735	30	27	1100	3.04139	10840500	7.03505	Negative	Yes	0	10.2628	209.802	20.4429	1.71867	1.7395	0.64604	-0.00880087	-0.00886936	0.44	-2.85051	-2.88506	46.4611	5.40311	5.46861	3.7395	1.31895	4.04305	1.74777
26	1	158	158	Scz	Scz	Scz	Scz	no_data	Scz	Scz	30	Male	Yes_x001D__x001D__x001D_	Yes		Yes	Caucasian	Caucasian		7.01	26	4.70044	27	3	187.5	2.273	205312	5.31242	Negative	Yes	0	7.72895	170.11	22.0094	2.06757	2.09264	0.665802	0.0791723	0.0797884	0.55	-2.28705	-2.31477	40.0171	4.35087	4.40361	4.09264	1.40919	3.4012	2.41534
27	1	159	159	Scz	Scz	Scz	no_data	Scz	Scz	Scz	75	Male	Yes_x001D__x001D__x001D_	Yes		No	Caucasian	Caucasian		6.56	36	5.16993	32	43	700	2.8451	10986500	7.04086	Positive	Yes	0	8.85328	97.8178	11.0488	-0.373587	-0.378116	0.914051	1.18431	1.19353	0.68	-1.62115	-1.6408	16.2482	0.469572	0.475263	1.62188	0.483589	4.31749	-0.268433
28	1	160	160	Scz	Scz	Scz	no_data	Scz	Control	Scz	57	Male	Yes_x001D__x001D__x001D_	Yes		No	Caucasian	Caucasian		6.72	48	5.58496	40	17	600	2.77815	3723000	6.57089	Negative	Yes	0	8.84878	76.484	8.64346	-0.909297	-0.920319	0.459863	-0.837612	-0.84413	0.77	-1.16014	-1.1742	11.2253	-0.350633	-0.354883	1.07968	0.0766654	4.04305	-0.700807
29	1	161	161	Scz	Scz	Scz	no_data	Scz	Scz	Scz	73	Female	No_x001D__x001D__x001D_	No		No	Caucasian	Caucasian		6.9	20	4.32193	36	37	300	2.47712	4051500	6.60762	Positive	No	0	10.6256	102.433	9.64017	-0.68731	-0.695642	0.430696	-0.967456	-0.974985	0.74	-1.31381	-1.32973	13.0273	-0.0563826	-0.057066	1.30436	0.265711	4.29046	-0.575972
30	1	162	162	Scz	Scz	Scz	no_data	Scz	Control	Scz	40	Male	Unknown_x001D__x001D__x001D_	Unknown		Yes	Caucasian	Caucasian		6.5	21.5	4.42626	17	23	1012.5	3.00539	8.49994e+06	6.92942	Positive	Yes	0	11.1494	98.2869	8.81549	-0.870983	-0.881541	0.671356	0.103897	0.104706	0.78	-1.10891	-1.12236	11.3019	-0.338119	-0.342218	1.11846	0.111952	3.68888	-0.847489
31	1	163	163	Scz	Scz	Scz	no_data	Scz	Control	Scz	61	Female	Yes_x001D__x001D__x001D_	Yes		No	Caucasian	Caucasian		6.91	42	5.39232	19	42	1150	3.0607	17629500	7.24624	Positive	No	1	9.88505	64.3575	6.51059	-1.38433	-1.40111	0.902404	1.13246	1.14127	0.65	-1.77482	-1.79633	10.0163	-0.548051	-0.554694	0.598889	-0.51268	4.11087	-1.2134
32	1	164	164	Scz	Scz	Scz	Scz	no_data	Scz	Scz	34	Male	Yes_x001D__x001D__x001D_	Yes		Yes	Asian	Non-Caucasian		6.95	26	4.70044	27	7	195	2.29003	498225	5.69743	Negative	Yes	0	9.57672	212.287	22.1669	2.10265	2.12814	0.739864	0.40888	0.412062	0.84	-0.801575	-0.811291	26.3892	2.12553	2.15129	4.12814	1.41783	3.52636	2.65799
33	1	166	166	Scz	Scz	Scz	no_data	no_data	Scz	Scz	55	Female	Yes_x001D__x001D__x001D_	Yes		No	Caucasian	Caucasian		6.3	33.5	5.06609	17	38	2362.5	3.37337	32767875	7.51545	Positive	Yes	1	10.5744	237.32	22.4429	2.16411	2.19034	0.452916	-0.868538	-0.875297	0.94	-0.289342	-0.29285	23.8754	1.71504	1.73583	4.19034	1.43278	4.00733	2.03291
34	1	167	167	Scz	Scz	Scz	Scz	no_data	Control	Scz	33	Female	No_x001D__x001D__x001D_	No		No	Caucasian	Caucasian		6.93	50	5.64386	14	19	162.5	2.21085	1.12694e+06	6.0519	Negative	Yes	0	12.4647	208.837	16.7542	0.89713	0.908004	0.469452	-0.794924	-0.80111	2.03	5.29399	5.35817	8.2533	-0.835933	-0.846066	2.908	1.06747	3.49651	1.12114
35	1	178	178	Scz	Scz	Scz	no_data	no_data	Scz	Scz	59	Male	Yes_x001D__x001D__x001D_	Yes		No	Caucasian	Caucasian		6.87	26.5	4.72792	21	38	784	2.89432	10874080	7.03639		Yes		9.3927	142.364	15.1568	0.541363	0.547925	0.892356	1.08773	1.0962	1.14	0.735123	0.744034	13.2955	-0.0125852	-0.0127377	2.54792	0.935279	4.07754	0.797408
36	1	182	182	Scz	Scz	Scz	Scz	no_data	Scz	Scz	33	Male	No_x001D__x001D__x001D_	No		No	Caucasian	Caucasian		6.75	48	5.58496	22	11	222	2.34635	891330	5.95004	Positive	Yes	0	9.92842	191.706	19.3088	1.46609	1.48386	0.592801	-0.245808	-0.247721	0.82	-0.904022	-0.91498	23.5473	1.66147	1.68161	3.48386	1.24814	3.49651	1.71941
37	1	183	183	Scz	Scz	Scz	no_data	no_data	Scz	Scz	72	Male		Unknown		Unknown	Caucasian	Caucasian		6.49	21	4.39232										10.1363	153.007	15.095	0.527594	0.533989	0.509696	-0.615767	-0.620559	0.83	-0.852798	-0.863136	18.1868	0.786128	0.795657	2.53399	0.929795	4.27667	0.560709
38	1	192	192	Scz	Scz	Scz	no_data	no_data	Scz	Scz	59	Male		Unknown		Unknown	Caucasian	Caucasian		6.43	44	5.45943										9.08962	221.228	24.3386	2.58632	2.61767	0.714908	0.297778	0.300095	0.81	-0.955245	-0.966824	30.0476	2.72291	2.75592	4.61767	1.52989	4.07754	2.67482
39	1	101	101	Controls	Control	Controls	Scz	no_data	Scz	Controls	18	Male	No_x001D__x001D__x001D_	No		Unknown	Caucasian	Caucasian		6.79	33	5.04439										6.35975	81.788	12.8603	0.0298693	0.0302314	0.710361	0.277538	0.279697	1	0.0179974	0.0182155	12.8603	-0.0836513	-0.0846653	2.03023	0.70815	2.89037	0.255493
40	1	104	104	Controls	Control	Controls	Control	Control	Control	Controls	34	Male	Yes_x001D__x001D__x001D_	Yes		No	Caucasian	Caucasian		6.51	20.5	4.35755										9.78005	81.8168	8.36568	-0.971164	-0.982936	0.411968	-1.05083	-1.05901	0.9	-0.494235	-0.500226	9.2952	-0.665799	-0.67387	1.01706	0.0169199	3.52636	-0.947564
41	1	106	106	Controls	Control	Controls	no_data	no_data	Scz	Controls	60	Male	Unknown_x001D__x001D__x001D_	Unknown		No	Caucasian	Caucasian		6.55	21	4.39232										8.17708	182.051	22.2636	2.12418	2.14993				0.9	-0.494235	-0.500226	24.7373	1.85578	1.87828	4.14993	1.42309	4.09434	2.20871
42	1	113	113	Controls	Control	Controls	no_data	Control	Control	Controls	53	Male	Unknown_x001D__x001D__x001D_	Unknown		Unknown	Caucasian	Caucasian		6.7	27	4.75489										8.99892	108.632	12.0716	-0.145775	-0.147542	0.575413	-0.323216	-0.325731	1.2	1.04246	1.0551	10.0597	-0.540964	-0.547521	1.85246	0.616514	3.97029	0.012658
43	1	114	114	Controls	Control	Controls	Control	Control	Control	Controls	33	Female	No_x001D__x001D__x001D_	No		No	Caucasian	Caucasian		6.91	24	4.58496										11.3094	84.7428	7.4931	-1.16551	-1.17963	0.555953	-0.409846	-0.413036	1.1	0.53023	0.536657	6.8119	-1.0713	-1.08429	0.820366	-0.198005	3.49651	-1.03921
44	1	117	117	Controls	Control	Controls	no_data	Control	Control	Controls	37	Male	Unknown_x001D__x001D__x001D_	Unknown		Unknown	Caucasian	Caucasian		6.8	21	4.39232										9.31087	49.5453	5.32123	-1.64922	-1.66922	0.44046	-0.923989	-0.93118	0.9	-0.494235	-0.500226	5.91248	-1.21817	-1.23294	0.330784	-1.10629	3.61092	-1.47681
45	1	118	118	Controls	Control	Controls	Control	Control	Control	Controls	21	Female	No_x001D__x001D__x001D_	No		No	Caucasian	Caucasian		6.83	39.5	5.30378										8.11817	70.5897	8.69527	-0.897758	-0.90864	0.613701	-0.152765	-0.153954	1	0.0179974	0.0182155	8.69527	-0.763763	-0.773021	1.09136	0.0874247	3.04452	-0.768872
46	1	120	120	Controls	Control	Controls	no_data	no_data	Scz	Controls	50	Male	No_x001D__x001D__x001D_	No		No	Caucasian	Caucasian		6.68	29	4.85798										8.06595	142.121	17.6199	1.08993	1.10314	0.832625	0.821827	0.828222	0.8	-1.00647	-1.01867	22.0248	1.41285	1.42998	3.10314	1.13241	3.91202	1.25869
47	1	121	121	Controls	Control	Controls	no_data	no_data	Control	Controls	56	Male	Yes_x001D__x001D__x001D_	Yes		Unknown	Caucasian	Caucasian		6.64	24	4.58496										10.284	132.152	12.8503	0.0276513	0.0279865	0.545215	-0.457646	-0.461208	1	0.0179974	0.0182155	12.8503	-0.0852776	-0.0863113	2.02799	0.707043	4.02535	0.146163
48	1	125	125	Controls	Control	Controls	no_data	Control	Control	Controls	59	Male	Yes_x001D__x001D__x001D_	Yes		Unknown	Caucasian	Caucasian		6.96	20	4.32193										9.3488	66.1802	7.07901	-1.25773	-1.27298	0.751958	0.462716	0.466317	1	0.0179974	0.0182155	7.07901	-1.02769	-1.04014	0.727022	-0.318799	4.07754	-0.999172
49	1	128	128	Controls	Control	Controls	no_data	Control	Control	Controls	50	Male	Ex-smoker_x001D__x001D__x001D_	No		No	Caucasian	Caucasian		6.61	19	4.24793										12.5291	153.245	12.2311	-0.11025	-0.111586	0.581462	-0.296286	-0.298591	1.3	1.5547	1.57354	9.40856	-0.647288	-0.655134	1.88841	0.635737	3.91202	-0.0291864
50	1	134	134	Controls	Control	Controls	no_data	Control	Control	Controls	44	Male	Ex-smoker_x001D__x001D__x001D_	No		No	Caucasian	Caucasian		6.72	50	5.64386										10.0901	93.0897	9.22586	-0.779584	-0.789034	0.453896	-0.864177	-0.870902	0.83	-0.852798	-0.863136	11.1155	-0.368558	-0.373026	1.21097	0.191419	3.78419	-0.566072
51	1	136	136	Controls	Control	Controls	no_data	no_data	Scz	Controls	56	Female	Ex-smoker_x001D__x001D__x001D_	No		No	Caucasian	Caucasian		6.47	23	4.52356										10.8595	142.035	13.0793	0.0786558	0.0796093	0.491191	-0.698148	-0.703581	0.82	-0.904022	-0.91498	15.9504	0.420942	0.426044	2.07961	0.73218	4.02535	-0.0187408
52	1	139	139	Controls	Control	Controls	Control	Control	Scz	Controls	24	Male	Yes_x001D__x001D__x001D_	Yes		No	Caucasian	Caucasian		6.95	43	5.42626										11.1353	123.225	11.0661	-0.369721	-0.374202	0.538443	-0.487795	-0.491591	0.78	-1.10891	-1.12236	14.1873	0.133051	0.134664	1.6258	0.485998	3.17805	-0.0410538
53	1	140	140	Controls	Control	Controls	no_data	Control	Control	Controls	46	Male	Unknown_x001D__x001D__x001D_	Unknown		Unknown	Caucasian	Caucasian		6.65	25	4.64386										12.235	120.774	9.87123	-0.635848	-0.643556	0.572506	-0.336157	-0.338773	0.91	-0.443012	-0.448382	10.8475	-0.41232	-0.417318	1.35644	0.304867	3.82864	-0.516584
54	1	141	141	Controls	Control	Controls	no_data	Control	Control	Controls	73	Male	Yes_x001D__x001D__x001D_	Yes		Yes	Caucasian	Caucasian		6.57	48	5.58496										7.83616	92.7678	11.8384	-0.197716	-0.200113	0.845941	0.881105	0.887962	0.87	-0.647905	-0.655759	13.6074	0.0383467	0.0388116	1.79989	0.587724	4.29046	-0.0607739
55	1	144	144	Controls	Control	Controls	no_data	no_data	Control	Controls	38	Male	Yes_x001D__x001D__x001D_	Yes		No	Caucasian	Caucasian		6.73	13.5	3.75489										9.63505	136.187	14.1346	0.313686	0.317488	0.858816	0.93842	0.945723	1.14	0.735123	0.744034	12.3988	-0.159012	-0.160939	2.31749	0.840484	3.63759	0.435147
56	1	145	145	Controls	Control	Controls	no_data	no_data	Control	Controls	37	Male	Unknown_x001D__x001D__x001D_	Unknown		Unknown	Caucasian	Caucasian		6.94	24	4.58496										9.77957	149.878	15.3257	0.578962	0.58598	0.544561	-0.460561	-0.464145	1.5	2.57916	2.61042	10.2171	-0.51526	-0.521505	2.58598	0.950105	3.61092	0.864504
57	1	149	149	Controls	Control	Controls	no_data	no_data	Scz	Controls	64	Male	No_x001D__x001D__x001D_	No		Yes	Caucasian	Caucasian		7.01	39.5	5.30378										10.8572	148.347	13.6635	0.208765	0.211296	1.57586	4.13052	4.16267	0.73	-1.36503	-1.38158	18.7171	0.872729	0.883308	2.2113	0.793579	4.15888	0.569339
58	1	151	151	Controls	Control	Controls	no_data	Control	Control	Controls	62	Male	Unknown_x001D__x001D__x001D_	Unknown		No	Caucasian	Caucasian		6.57	37.5	5.22882										8.93722	100.851	11.2844	-0.321108	-0.325	0.774732	0.564102	0.568492	1.33	1.70837	1.72907	8.48451	-0.79818	-0.807855	1.675	0.515813	4.12713	-0.206523
59	1	169	169	Controls	Control	Controls	no_data	Control	Control	Controls	49	Female	Unknown_x001D__x001D__x001D_	Unknown		Unknown	Caucasian	Caucasian		6.64	15	3.90689										11.4183	129.033	11.3006	-0.317502	-0.321351	0.667962	0.0887898	0.0894808	1.1	0.53023	0.536657	10.2733	-0.50609	-0.512225	1.67865	0.517989	3.89182	-0.36496
60	1	170	170	Controls	Control	Controls	no_data	no_data	Scz	Controls	56	Male	Yes_x001D__x001D__x001D_	Yes		No	Caucasian	Caucasian		6.98	37	5.20945										10.9993	204.931	18.6313	1.3152	1.33114	0.447419	-0.893011	-0.899961	0.98	-0.0844492	-0.0854728	19.0115	0.920806	0.931967	3.33114	1.20331	4.02535	1.66762
61	1	173	173	Controls	Control	Controls	no_data	Control	Control	Controls	60	Female	Unknown_x001D__x001D__x001D_	Unknown		Yes	Caucasian	Caucasian		6.52	13	3.70044										11.9532	130.15	10.8883	-0.409328	-0.41429	0.604593	-0.193315	-0.194819	1.17	0.888793	0.899567	9.30623	-0.663998	-0.672047	1.58571	0.461033	4.09434	-0.534131
62	1	174	174	Controls	Control	Controls	no_data	no_data	Control	Controls	61	Male	No_x001D__x001D__x001D_	No		Yes	Caucasian	Caucasian		6.31	27.5	4.78136										9.01561	116.481	12.92	0.0431634	0.0436867	0.650851	0.0126143	0.0127125	1.13	0.6839	0.69219	11.4336	-0.316617	-0.320455	2.04369	0.714755	4.11087	-0.00301361
64	1	177	177	Controls	Control	Controls	no_data	Control	Scz	Controls	55	Male	Ex-smoker_x001D__x001D__x001D_	Yes		Unknown	Caucasian	Caucasian		7.19	20	4.32193										9.77124	104.659	10.7109	-0.448832	-0.454272	0.783802	0.604478	0.609182	0.97	-0.135672	-0.137317	11.0422	-0.380529	-0.385142	1.54573	0.435495	4.00733	-0.057534
65	1	179	179	Controls	Control	Controls	no_data	no_data	Scz	Controls	43	Male	Ex-smoker_x001D__x001D__x001D_	Yes		Unknown	Caucasian	Caucasian		6.71	13	3.70044										10.4566	138.328	13.2287	0.111933	0.11329	0.547222	-0.448711	-0.452203	0.83	-0.852798	-0.863136	15.9382	0.418956	0.424035	2.11329	0.748246	3.7612	0.217069
66	1	180	180	Controls	Control	Controls	no_data	no_data	Control	Controls	78	Female	No_x001D__x001D__x001D_	No		No	Caucasian	Caucasian		6.37	11	3.45943										8.49434	129.441	15.2385	0.559542	0.566325	0.793044	0.645621	0.650646	1.09	0.479007	0.484813	13.9802	0.0992328	0.100436	2.56632	0.942475	4.35671	0.352193
67	1	181	181	Controls	Control	Controls	no_data	Scz	Control	Controls	51	Female	No_x001D__x001D__x001D_	No		No	Caucasian	Caucasian		7.15	37.5	5.22882										9.68543	75.2976	7.77432	-1.10287	-1.11624	0.714868	0.297601	0.299917	0.75	-1.26258	-1.27789	10.3658	-0.490985	-0.496936	0.883759	-0.123571	3.93183	-0.809827
68	1	184	184	Controls	Control	Controls	no_data	no_data	Scz	Controls	60	Male	No_x001D__x001D__x001D_	No		Yes	Caucasian	Caucasian		6.02	25	4.64386										6.51067	187.439	28.7895	3.57764	3.62101	1.12984	2.14495	2.16165	1.14	0.735123	0.744034	25.254	1.94015	1.96367	5.62101	1.72651	4.09434
69	1	185	185	Controls	Control	Controls	no_data	Control	Control	Controls	74	Male	No_x001D__x001D__x001D_	No		No	Caucasian	Caucasian		6.31	10	3.32193										10.9791	106.189	9.672	-0.680221	-0.688467	0.415502	-1.0351	-1.04315	1.17	0.888793	0.899567	8.26666	-0.833752	-0.843858	1.31153	0.271197	4.30407	-0.820655
70	1	186	186	Controls	Control	Controls	no_data	Control	Control	Controls	57	Male	Ex-smoker_x001D__x001D__x001D_	Yes		No	Caucasian	Caucasian		6.86	18	4.16993										11.7092	135.002	11.5296	-0.266498	-0.269728	0.739667	0.407998	0.411174	1	0.0179974	0.0182155	11.5296	-0.30094	-0.304588	1.73027	0.548278	4.04305	-0.0582753
71	1	187	187	Controls	Control						60	Male	No_x001D__x001D__x001D_	No		No	Caucasian	Caucasian		6.95	21.5	4.42626										11.5204	219.874	19.0856	1.41638	1.43355	0.414834	-1.03807	-1.04615	0.53	-2.3895	-2.41846	36.0106	3.69663	3.74144	3.43355	1.2336	4.09434	1.70812
72	1	189	189	Controls	Control	Controls	no_data	Control	Control	Controls	78	Male	No_x001D__x001D__x001D_	No		No	Caucasian	Caucasian		6.29	6.5	2.70044										10.3472	122.327	11.8223	-0.201315	-0.203756	0.45912	-0.840921	-0.847465	0.99	-0.0332259	-0.0336287	11.9417	-0.23365	-0.236482	1.79624	0.585698	4.35671	-0.383038
73	1	191	191	Controls	Control	Controls	no_data	no_data	Scz	Controls	58	Male	Yes_x001D__x001D__x001D_	Yes		Unknown	Caucasian	Caucasian		6.56	12	3.58496										13.642	248.43	18.2107	1.22152	1.23632	0.42415	-0.996599	-1.00435	0.83	-0.852798	-0.863136	21.9406	1.3991	1.41606	3.23632	1.17444	4.06044	1.25316
74	1	193	193	Controls	Control	Controls	no_data	no_data	Control	Controls	63	Female		Unknown		Unknown	Caucasian	Caucasian		6.46	50	5.64386										10.8428	139.895	12.9022	0.0392007	0.0396759	0.590068	-0.257974	-0.259981	1.22	1.14491	1.15879	10.5755	-0.456729	-0.462266	2.03968	0.712791	4.14313	0.00160346
75	1	194	194	Controls	Control	Controls	no_data	Scz	Control	Controls	62	Female		Unknown		Unknown	Caucasian	Caucasian		6.06	35	5.12928										12.4339	121.029	9.73383	-0.666449	-0.674527	0.668685	0.0920073	0.0927234	0.79	-1.05769	-1.07051	12.3213	-0.171658	-0.173739	1.32547	0.281769	4.12713	-0.956537
76	1	195	195	Controls	Control	Controls	no_data	Control	Control	Controls	63	Female		Unknown		Unknown	Caucasian	Caucasian		7.02	42	5.39232										12.3103	148.822	12.0892	-0.141866	-0.143586	0.601927	-0.20518	-0.206777	1.17	0.888793	0.899567	10.3326	-0.496394	-0.502412	1.85641	0.618647	4.14313	0.102921
77	2	1	5.2003	Scz	Scz	Scz	Scz	no_data	Scz	Scz	21	Male		Unknown		Unknown	Caucasian	Caucasian		6.51	41	5.35755	19.5	1.5										23.9	4.55075	4.60592				1.29328	2.57351	2.60471	18.4802	2.00713	2.03146	6.60592	1.88797	3.04452	4.69987
78	2	2	8.2003	Scz	Scz	Scz	Scz	no_data	Scz	Scz	18	Male		Unknown		Unknown	Caucasian	Caucasian		6.59	61	5.93074	16.5	1.5	675	2.8293	369562	5.56769		Yes				15.5	1.37991	1.39663				0.821823	-1.56346	-1.58242	18.8605	2.12543	2.15119	3.39663	1.22278	2.89037	1.56692
79	2	3	12.2003	Scz	Scz	Scz	no_data	no_data	Scz	Scz	59	Female		Unknown		Unknown	Caucasian	Caucasian		6.19	44.5	5.47573	24	35	632	2.80072	8073800	6.90708		Yes				20.1	3.11632	3.1541				1.14875	1.30532	1.32114	17.4972	1.70138	1.72201	5.1541	1.63979	4.07754	2.96187
81	2	5	18.2004	Scz	Scz	Scz	no_data	no_data	Control	Scz	61	Male		Unknown		Unknown	Caucasian	Caucasian		6.01	45.5	5.50779	43	18	285	2.45484	1872450	6.27241		Yes				13.6	0.66269	0.670723				1.47755	4.19051	4.2413	9.20442	-0.878096	-0.88874	2.67072	0.982349	4.11087	0.506228
82	2	6	20.2004	Scz	Scz	Scz	no_data	Scz	Scz	Scz	54	Male		Unknown		Unknown	Caucasian	Caucasian		6.49	35.5	5.14975	16	38						Yes				9.7	-0.809489	-0.819301				0.7313	-2.3578	-2.38638	13.264	0.384651	0.389313	1.1807	0.166106	3.98898	-0.748215
83	2	7	24.2004	Scz	Scz	Scz	no_data	no_data	Scz	Scz	65	Male		Unknown		Unknown	Caucasian	Caucasian		6.41	56	5.80735	19	46	270	2.43136	4533300	6.65641		Yes				20	3.07857	3.11589				1.02207	0.19367	0.196018	19.5682	2.34555	2.37398	5.11589	1.63235	4.17439	3.18274
84	2	8	27.2004	Scz	Scz	Scz	no_data	no_data	Control	Scz	58	Male		Unknown		Unknown	Caucasian	Caucasian		6.63	42.5	5.40939	22	36	506	2.70415	6648840	6.82275		No				12	0.0587194	0.0594312				1.69114	6.06476	6.13828	7.09579	-1.53398	-1.55258	2.05943	0.72243	4.06044	0.220555
85	2	9	30.2004	Scz	Scz	Scz	no_data	no_data	Scz	Scz	66	Male		Unknown		Unknown	Caucasian	Caucasian		6.19	43.5	5.44294	36	30										24.4	4.7395	4.79695				0.784711	-1.88912	-1.91202	31.0942	5.93073	6.00262	6.79695	1.91647	4.18965	4.72486
86	2	10	32.2004	Scz	Scz	Scz	Control	Scz	Scz	Scz	30	Male		Unknown		Unknown	Caucasian	Caucasian		6.65	19	4.24793	20	10	1575	3.19728	5748750	6.75957		Yes				9.6	-0.847237	-0.857507				0.710448	-2.54078	-2.57158	13.5126	0.461965	0.467565	1.14249	0.133213	3.4012	-0.753728
87	2	11	36.2004	Scz	Scz	Scz	no_data	no_data	Scz	Scz	41	Male		Unknown		Unknown	Caucasian	Caucasian		6.39	32	5	23	18						Yes				13.8	0.738187	0.747135				1.10828	0.950143	0.961661	12.4518	0.131992	0.133592	2.74713	1.01056	3.71357	0.756001
88	2	12	40.2005	Scz	Scz	Scz	no_data	no_data	Scz	Scz	56	Male		Unknown		Unknown	Caucasian	Caucasian		6.14	49.5	5.62936	31	25	45		410625			No				15.7	1.4554	1.47304				0.715033	-2.50054	-2.53085	21.957	3.0886	3.12604	3.47304	1.24503	4.02535	1.38515
89	2	13	43.2005	Scz	Scz	Scz	no_data	no_data	Control	Scz	59	Male		Unknown		Unknown	Caucasian	Caucasian		5.89	27.6	4.7866	57	2										13.6	0.66269	0.670723				1.16869	1.48026	1.4982	11.637	-0.121451	-0.122923	2.67072	0.982349	4.07754	0.399844
90	2	14	51.2005	Scz	Scz	Scz	Scz	no_data	Scz	Scz	25	Male		Unknown		Unknown	Caucasian	Caucasian		6.67	56	5.80735	23	2	285	2.45484	208050	5.31817		Yes				12.4	0.209712	0.212254				1.03037	0.26653	0.269761	12.0345	0.00220039	0.00222706	2.21225	0.794012	3.21888	0.418069
91	2	15	66.2007	Scz	Scz	Scz	no_data	no_data	Scz	Scz	76	Female		Unknown		Unknown	Caucasian	Caucasian		6.28	52	5.70044	54	22						Yes				16.8	1.87063	1.89331				0.826772	-1.52004	-1.53847	20.32	2.5794	2.61067	3.89331	1.35926	4.33073	1.76234
92	2	16	67.2007	Scz	Scz	Scz	no_data	Scz	Scz	Scz	52	Male		Unknown		Unknown	Caucasian	Caucasian		6.41	69.25	6.11374	34	18	540	2.73239	3547800	6.54996		Yes				9	-1.07373	-1.08674				0.659722	-2.98589	-3.02208	13.6421	0.502246	0.508334	0.913258	-0.0907365	3.95124	-1.00195
93	2	17	68.2007	Scz	Scz	Scz	no_data	no_data	Control	Scz	54	Male		Unknown		Unknown	Caucasian	Caucasian		6.08	46.75	5.54689	18	36										12.7	0.322957	0.326872				1.43606	3.82641	3.87279	8.84365	-0.990311	-1.00232	2.32687	0.844525	3.98898	0.202081
94	2	18	81.2007	Scz	Scz	Scz	no_data	no_data	Scz	Scz	82	Female		Unknown		Unknown	Caucasian	Caucasian		6.13	46.5	5.53916	41	41										22.3	3.94678	3.99462				1.13564	1.19027	1.2047	19.6365	2.3668	2.39549	5.99462	1.79086	4.40672	3.77404
95	2	19	87.2008	Scz	Scz	Scz	no_data	no_data	Control	Scz	47	Male		Unknown		Unknown	Caucasian	Caucasian		6.62	31.75	4.98868												8.8	-1.14922	-1.16315				1.64237	5.63676	5.70508	5.35812	-2.07449	-2.09963	0.836847	-0.178114	3.85015	-1.03202
96	2	20	89.2009	Scz	Scz	Scz	no_data	Scz	Scz	Scz	35	Male		Unknown		Unknown	Caucasian	Caucasian		6.48	66	6.04439	23	12										7.7	-1.56445	-1.58342				0.61867	-3.34612	-3.38668	12.446	0.130213	0.131791	0.416583	-0.875669	3.55535	-1.46527
97	2	21	14.2004	Controls	Control	Controls	no_data	Control	Control	Controls	70	Male		Unknown		Unknown	Caucasian	Caucasian		6.11	59	5.88264												8.5	-1.26247	-1.27777				1.04703	0.412705	0.417707	8.11821	-1.21596	-1.2307	0.72223	-0.325412	4.2485	-1.36686
98	2	22	28.2004	Controls	Control	Controls	no_data	Scz	Control	Controls	58	Male		Unknown		Unknown	Caucasian	Caucasian		6.41	48.5	5.59991												8.9	-1.11147	-1.12495				0.8576	-1.24953	-1.26467	10.3778	-0.513115	-0.519334	0.875053	-0.133471	4.06044	-1.07025
99	2	23	29.2004	Controls	Control	Controls	no_data	no_data	Control	Controls	75	Female		Unknown		Unknown	Caucasian	Caucasian		6.01	53	5.72792												13.3	0.549446	0.556106				0.971681	-0.248474	-0.251486	13.6876	0.516404	0.522664	2.55611	0.938485	4.31749	0.282438
100	2	24	39.2005	Controls	Control	Controls	no_data	no_data	Control	Controls	65	Male		Unknown		Unknown	Caucasian	Caucasian		6.12	36.5	5.18982												14.1	0.851431	0.861752				1.09812	0.860977	0.871413	12.8402	0.252809	0.255874	2.86175	1.05143	4.17439	0.737425
101	2	25	42.2005	Controls	Control	Controls	no_data	no_data	Scz	Controls	75	Male		Unknown		Unknown	Caucasian	Caucasian		6.19	69.4	6.11686												15.9	1.5309	1.54946				0.820954	-1.57109	-1.59014	19.3677	2.2832	2.31087	3.54946	1.26679	4.31749	1.51685
102	2	26	46.2005	Controls	Control	Controls	no_data	Control	Control	Controls	53	Male		Unknown		Unknown	Caucasian	Caucasian		6.75	31.8	4.99095												10.3	-0.583	-0.590067				0.998212	-0.0156652	-0.0158551	10.3184	-0.531576	-0.53802	1.40993	0.343542	3.97029	-0.389315
103	2	27	50.2005	Controls	Control	Controls	no_data	no_data	Scz	Controls	42	Male		Unknown		Unknown	Caucasian	Caucasian		6.71	26.5	4.72792												16.3	1.68189	1.70228				1.00331	0.0290391	0.0293911	16.2463	1.31227	1.32818	3.70228	1.30895	3.73767	1.86624
104	2	28	54.2006	Controls	Control	Controls	no_data	Control	Control	Controls	58	Male		Unknown		Unknown	Caucasian	Caucasian		6.16	51.5	5.6865												9.5	-0.884985	-0.895713				1.2465	2.16309	2.18931	7.62131	-1.37052	-1.38713	1.10429	0.0992	4.06044	-0.969567
105	2	29	57.2006	Controls	Control	Controls	no_data	Control	Control	Controls	55	Male		Unknown		Unknown	Caucasian	Caucasian		6.69	30.5	4.93074												9.2	-0.99823	-1.01033				0.95662	-0.380634	-0.385248	9.6172	-0.749701	-0.758789	0.98967	-0.0103839	4.00733	-0.845175
106	2	30	59.2006	Controls	Control	Controls	no_data	no_data	Scz	Controls	52	Male		Unknown		Unknown	Caucasian	Caucasian		6.52	33.75	5.07682												15.7	1.4554	1.47304				1.12556	1.10182	1.11518	13.9486	0.597579	0.604822	3.47304	1.24503	3.95124	1.55589
107	2	31	60.2006	Controls	Control	Controls	no_data	no_data	Scz	Controls	66	Female		Unknown		Unknown	Caucasian	Caucasian		6.44	49.25	5.62205												14.3	0.926928	0.938164				0.91584	-0.738476	-0.747427	15.6141	1.11563	1.12915	2.93816	1.07778	4.18965	0.888124
108	2	32	62.2007	Controls	Control	Controls	no_data	Control	Control	Controls	63	Female		Unknown		Unknown	Caucasian	Caucasian		6.55	50.25	5.65105												9.1	-1.03598	-1.04854				1.04828	0.423716	0.428852	8.68085	-1.04095	-1.05357	0.951464	-0.0497534	4.14313	-1.03808
109	2	33	70.2007	Controls	Control	Controls	no_data	Control	Control	Controls	52	Male		Unknown		Unknown	Caucasian	Caucasian		6.78	50	5.64386												11.1	-0.281014	-0.284421				1.10075	0.884075	0.894792	10.0841	-0.604483	-0.611811	1.71558	0.539751	3.95124	-0.0293894
110	2	34	77.2007	Controls	Control	Controls	no_data	no_data	Control	Controls	66	Male		Unknown		Unknown	Caucasian	Caucasian		6.47	71.75	6.16491												11.9	0.0209712	0.0212254				1.02084	0.182859	0.185076	11.6571	-0.115185	-0.116582	2.02123	0.703704	4.18965	0.141086
111	2	35	78.2007	Controls	Control	Controls	no_data	Control	Control	Controls	42	Male		Unknown		Unknown	Caucasian	Caucasian		6.45	30.5	4.93074												9.5	-0.884985	-0.895713				0.986762	-0.116142	-0.11755	9.62745	-0.746511	-0.75556	1.10429	0.0992	3.73767	-0.858835
112	2	36	80.2007	Controls	Control	Controls	no_data	Scz	Control	Controls	66	Male		Unknown		Unknown	Caucasian	Caucasian		6.23	38.25	5.25739												10.2	-0.620748	-0.628273				0.827787	-1.51114	-1.52945	12.322	0.0916321	0.0927428	1.37173	0.316071	4.18965	-0.689848
113	2	37	88.2008	Controls	Control	Controls	no_data	Control	Control	Controls	57	Male		Unknown		Unknown	Caucasian	Caucasian		6.65	48	5.58496												11.6	-0.0922734	-0.0933919				1.1037	0.909997	0.921028	10.5101	-0.471967	-0.477688	1.90661	0.645326	4.04305	0.0887061
114	2	38	94.201	Controls	Control	Controls	no_data	no_data	Scz	Controls	43	Male		Unknown		Unknown	Caucasian	Caucasian		6.25	42.75	5.41785												13.8	0.738187	0.747135				0.870409	-1.13713	-1.15091	15.8546	1.19045	1.20488	2.74713	1.01056	3.7612	0.705649
115	3	1016	1016	Scz	Scz	Scz	Scz	no_data	Scz	Scz	20.2	Male	Yes	Yes	1	Unknown	Caucasian	Caucasian	30.1	6.81	24.5	4.61471							Negative					23.2538	0.74136	0.750347	1.13896	-1.01107	-1.01894	1.6018	-0.121809	-0.123285	14.5173	0.864631	0.875112	2.75035	1.01173	3.00568	0.961129
116	3	1030	1030	Scz	Scz	Scz	no_data	no_data	Scz	Scz	49.7	Female	Yes	Yes	1	Unknown	African American	Non-Caucasian	27.7	6.41	14.5	3.85798							Negative					27.1423	1.59429	1.61362	1.72387	0.680168	0.685461	1.58668	-0.164421	-0.166414	17.1064	1.87059	1.89327	3.61362	1.28471	3.906	1.68342
117	3	1139	1139	Scz	Scz	Scz	no_data	Scz	Scz	Scz	44.9	Female	Yes	Yes	1	Unknown	Caucasian	Caucasian	39.5	6.22	44	5.45943							Positive					18.9705	-0.198193	-0.200595	1.24403	-0.707252	-0.712756	1.08542	-1.5767	-1.59581	17.4775	2.01479	2.03921	1.7994	0.587456	3.80444	-0.377748
118	3	1283	1283	Scz	Scz	Scz	no_data	no_data	Control	Scz	37.3	Male	No	No	0	Unknown	African American	Non-Caucasian	31.8	6.63	70.5	6.13955							Positive					20.0701	0.0430123	0.0435337	1.26544	-0.64535	-0.650372	1.97546	0.930956	0.942241	10.1597	-0.828461	-0.838503	2.04353	0.71468	3.61899	0.486642
119	3	1315	1315	Scz	Scz	Scz	no_data	no_data	Scz	Scz	63.1	Female	Yes	Yes	1	Unknown	African American	Non-Caucasian	21.4	6.25	55	5.78136							Negative					23.5044	0.796308	0.80596	2.74227	3.62483	3.65304	1.70846	0.178713	0.180879	13.7576	0.569449	0.576351	2.80596	1.03175	4.14472	0.902914
120	3	1371	1371	Scz	Scz	Scz	no_data	no_data	Scz	Scz	65.4	Male	Yes	Yes	1	Unknown	African American	Non-Caucasian	36.7	6.46	33	5.04439							Positive					23.8942	0.881821	0.89251	1.64605	0.455164	0.458707	1.45871	-0.524967	-0.53133	16.3804	1.5885	1.60776	2.89251	1.06212	4.18052	1.18061
121	3	1417	1417	Scz	Scz	Scz	Control	Control	Control	Scz	34.2	Female	Yes	Yes	1	Unknown	Caucasian	Caucasian	22.7	6.47	28.5	4.83289							Negative					19.0286	-0.185433	-0.187681	1.75713	0.776341	0.782382	1.58693	-0.163695	-0.16568	11.9908	-0.117015	-0.118433	1.81232	0.594607	3.53223	-0.267911
122	3	1425	1425	Scz	Scz	Scz	no_data	no_data	Scz	Scz	48.1	Male	Yes	Yes	0	Unknown	Caucasian	Caucasian	20.7	6.32	24.5	4.61471							Negative					23.0259	0.691353	0.699733	1.21833	-0.781584	-0.787666	1.63439	-0.0299881	-0.0303516	14.0884	0.697962	0.706422	2.69973	0.993153	3.87328	0.648616
124	3	1455	1455	Scz	Scz	Scz	Control	Control	Control	Scz	21.6	Male	Yes	Yes	1	Unknown	African American	Non-Caucasian	20.6	6.89	44	5.45943							Positive					16.6206	-0.713618	-0.722268	0.685346	-2.32268	-2.34075	1.7793	0.378289	0.382874	9.34112	-1.14652	-1.16042	1.27773	0.245087	3.07269	-0.180032
125	3	1492	1492	Scz	Scz	Scz	no_data	no_data	Scz	Scz	74	Male	Yes	Yes	0	Unknown	African American	Non-Caucasian	25.8	5.96	28.5	4.83289							Positive					27.7645	1.73076	1.75174	2.78362	3.7444	3.77354	1.29269	-0.992725	-1.00476	21.4781	3.56917	3.61244	3.75174	1.32222	4.30407	1.76021
126	3	1505	1505	Scz	Scz	Scz	no_data	no_data	Scz	Scz	57.7	Female	Yes	Yes	0	Unknown	Asian Pacific	Non-Caucasian	34.7	6.64	107.5	6.74819							Positive					29.3139	2.07061	2.09571	2.43727	2.74292	2.76426	1.17794	-1.31603	-1.33198	24.8857	4.89316	4.95247	4.09571	1.40994	4.05526	2.45775
127	3	1526	1526	Scz	Scz	Scz	no_data	no_data	Scz	Scz	47.5	Male	Yes	Yes	1	Unknown	Caucasian	Caucasian	34.2	6.36	27.5	4.78136							Positive					20.643	0.168668	0.170712	1.40414	-0.244307	-0.246208	1.37373	-0.764398	-0.773664	15.027	1.06265	1.07553	2.17071	0.775055	3.86073	0.150736
128	3	1527	1527	Scz	Scz	Scz	no_data	no_data	Scz	Scz	62.7	Female	No	No	0	Unknown	African American	Non-Caucasian	18.9	6.16	59.5	5.89482							Positive					20.4134	0.118325	0.119759	1.17817	-0.897684	-0.90467	1.47607	-0.476051	-0.481821	13.8296	0.597422	0.604664	2.11976	0.751303	4.13836	0.175255
129	3	1552	1552	Scz	Scz	Scz	no_data	Control	Control	Scz	67.6	Female	No	No	0	Unknown	African American	Non-Caucasian	28.7	6.44	73.5	6.19967							Positive					13.8979	-1.31085	-1.32674	1.16605	-0.932741	-0.939999	1.5766	-0.192805	-0.195142	8.81509	-1.35091	-1.36728	0.673261	-0.395622	4.21361	-1.10373
130	3	1590	1590	Scz	Scz	Scz	no_data	no_data	Scz	Scz	83.5	Male	No	No	0	Unknown	African American	Non-Caucasian		6.16	18	4.16993							Negative					24.5051	1.01583	1.02814	1.40825	-0.232431	-0.23424	1.89514	0.704659	0.713201	12.9305	0.248106	0.251113	3.02814	1.10795	4.42485	1.10467
131	3	1602	1602	Scz	Scz	Scz	no_data	Control	Control	Scz	83.2	Female	No	No	0	Unknown	Caucasian	Caucasian	27.8	6.36	24	4.58496							Negative					15.9869	-0.852634	-0.86297	0.57621	-2.63824	-2.65877	1.69879	0.151446	0.153282	9.41076	-1.11947	-1.13304	1.13703	0.12842	4.42125	-1.01652
132	3	1610	1610	Scz	Scz	Scz	Control	Scz	Control	Scz	17.2	Male	No	No	0	Unknown	Caucasian	Caucasian	21	6.44	61.5	5.94251							Negative					12.2872	-1.66416	-1.68433	0.958186	-1.53377	-1.54571	1.06907	-1.62277	-1.64244	11.4933	-0.310305	-0.314067	0.315669	-1.15306	2.84491	-1.59353
133	3	1624	1624	Scz	Scz	Scz	no_data	Control	Control	Scz	72.8	Female	Yes	Yes	1	Unknown	Caucasian	Caucasian	31.6	6.11	88	6.45943							Positive					16.6552	-0.706031	-0.714589	1.39129	-0.281483	-0.283673	1.50607	-0.391515	-0.39626	11.0587	-0.479175	-0.484984	1.28541	0.251078	4.28772	-0.891959
134	3	1637	1637	Scz	Scz	Scz	no_data	Scz	Scz	Scz	46.2	Male	Yes	Yes	1	Unknown	Caucasian	Caucasian	25.6	6.42	32	5							Positive					16.5988	-0.718405	-0.727114	2.24178	2.17768	2.19463	1.14376	-1.41232	-1.42944	14.5125	0.862743	0.873201	1.27289	0.241287	3.83298	-0.702213
135	3	1646	1646	Scz	Scz	Scz	no_data	Control	Control	Scz	81.2	Male	Yes	Yes	0	Unknown	Caucasian	Caucasian	23.2	6.5	43.5	5.44294							Positive					17.1827	-0.590324	-0.597479	0.77027	-2.07712	-2.09329	1.43349	-0.596028	-0.603253	11.9867	-0.118624	-0.120061	1.40252	0.338271	4.39692	-0.503874
136	3	1672	1672	Scz	Scz	Scz	no_data	no_data	Control	Scz	54.8	Female	Yes	Yes	1	Unknown	African American	Non-Caucasian	36	6.31	50	5.64386							Positive					20.6757	0.175847	0.177978	1.49076	0.00614662	0.00619446	1.77163	0.356679	0.361002	11.6704	-0.241492	-0.24442	2.17798	0.778397	4.00369	0.298947
137	3	1678	1678	Scz	Scz	Scz	no_data	no_data	Scz	Scz	42.7	Male	No	No	0	Unknown	Caucasian	Caucasian	35.6	6.35	21	4.39232							Positive					34.6668	3.24476	3.28409	1.46327	-0.0733567	-0.0739276	1.59885	-0.130113	-0.13169	21.6823	3.6485	3.69272	5.28409	1.6647	3.7542	3.23598
138	3	1693	1693	Scz	Scz	Scz	no_data	Scz	Control	Scz	71	Male	Yes	Yes	0	Unknown	African American	Non-Caucasian	21.1	6.32	29.5	4.88264							Positive					13.6214	-1.3715	-1.38812	1.14331	-0.998502	-1.00627	1.41885	-0.637258	-0.644982	9.60029	-1.04583	-1.0585	0.61188	-0.491219	4.26268	-1.18433
139	3	1738	1738	Scz	Scz	Scz	no_data	no_data	Scz	Scz	55.7	Male	Yes	Yes	1	Unknown	Caucasian	Caucasian	31.1	6.49	58.5	5.87036							Positive					43.4974	5.18174	5.24455	1.76025	0.785348	0.79146	2.53513	2.50784	2.53824	17.1578	1.89058	1.91349	7.24455	1.98025	4.01998	5.35785
140	3	1751	1751	Scz	Scz	Scz	no_data	no_data	Control	Scz	57.2	Male	Yes	Yes	1	Unknown	African American	Non-Caucasian	33.1	6.16	30.5	4.93074							Negative					19.9907	0.0256061	0.0259165	1.69774	0.604624	0.609329	2.05788	1.16317	1.17727	9.71427	-1.00154	-1.01368	2.02592	0.706022	4.04655	0.147007
141	3	1989	1989	Scz	Scz	Scz	no_data	no_data	Control	Scz	59.1	Male	Yes	Yes	1	Unknown	African American	Non-Caucasian	23.2	6.31	24.5	4.61471							Positive					19.9433	0.0151975	0.0153817	1.95439	1.34672	1.3572	2.47564	2.3402	2.36857	8.05583	-1.64591	-1.66586	2.01538	0.700809	4.07923	0.198134
142	3	2579	2579	Scz	Scz	Scz	no_data	no_data	Control	Scz	53.2	Female	Yes	Yes	0	Unknown	Caucasian	Caucasian	34.6	6.57	29	4.85798							Positive					21.8464	0.432629	0.437874	0.969446	-1.50121	-1.5129	2.01313	1.03712	1.04969	10.8519	-0.559524	-0.566306	2.43787	0.891126	3.97406	0.412561
143	3	2704	2704	Scz	Scz	Scz	no_data	no_data	Scz	Scz	61.2	Male	No	No	0	Unknown	Asian Pacific	Non-Caucasian	20	6.66	26	4.70044							Negative					23.8066	0.862607	0.873064	1.56155	0.210842	0.212483	1.95755	0.880497	0.89117	12.1615	-0.050714	-0.0513287	2.87306	1.05538	4.11415	1.24791
144	3	2745	2745	Scz	Scz	Scz	no_data	Control	Control	Scz	50.4	Male	Yes	Yes	1	Unknown	Caucasian	Caucasian	23.2	6.69	28	4.80735							Positive					14.7067	-1.13344	-1.14718	1.05784	-1.24562	-1.25531	1.46972	-0.493957	-0.499944	10.0065	-0.888003	-0.898767	0.85282	-0.159206	3.91999	-0.989251
145	3	831	831	Controls	Control	Controls	no_data	Scz	Scz	Controls	85.2	Male	Yes	Yes	0	Unknown	African American	Non-Caucasian	23.4	6.26	44	5.45943												16.5981	-0.718555	-0.727265	1.78552	0.858413	0.865093	1.20947	-1.22719	-1.24207	13.7235	0.556195	0.562937	1.27273	0.241168	4.445	-0.521757
146	3	894	894	Controls	Control						58	Female	No	No	0	Unknown	African American	Non-Caucasian		6.06	24	4.58496												22.8304	0.648478	0.656339	1.87839	1.12696	1.13573	1.3141	-0.932401	-0.943703	17.3734	1.97434	1.99827	2.65634	0.976949	4.06044	0.581659
147	3	1007	1007	Controls	Control	Controls	no_data	no_data	Scz	Controls	57.1	Male	Yes	Yes	0	Unknown	African American	Non-Caucasian	29.6	6.5	25	4.64386												28.4655	1.88452	1.90736	2.10146	1.77196	1.78575	2.2766	1.77941	1.80098	12.5035	0.0821942	0.0831905	3.90736	1.36286	4.0448	2.19338
148	3	1133	1133	Controls	Control	Controls	Control	Scz	Scz	Controls	23.2	Male	No	No	0	Unknown	African American	Non-Caucasian	17.7	6.78	16.5	4.04439												15.3853	-0.984587	-0.996521	1.54138	0.152499	0.153686	1.23022	-1.16874	-1.18291	12.5062	0.0832283	0.0842372	1.00348	0.00347249	3.14415	-0.595966
149	3	1156	1156	Controls	Control	Controls	no_data	no_data	Control	Controls	53.9	Female	Unknown	Unknown	0	Unknown	African American	Non-Caucasian	29.4	6.49	25.5	4.67243												20.5077	0.13899	0.140675	0.880638	-1.758	-1.77168	1.84773	0.57109	0.578013	11.0988	-0.463579	-0.469199	2.14068	0.761121	3.98713	0.300949
150	3	1160	1160	Controls	Control	Controls	no_data	Control	Control	Controls	73.3	Male	Unknown	Yes	1	Unknown	African American	Non-Caucasian	32.2	6.41	68.5	6.09803												18.8503	-0.224552	-0.227274	1.84307	1.02483	1.0328	1.8096	0.463663	0.469283	10.4168	-0.728573	-0.737404	1.77273	0.572518	4.29456	0.0958143
151	3	1264	1264	Controls	Control	Controls	no_data	no_data	Control	Controls	57.5	Female	No	No	0	Unknown	Caucasian	Caucasian	20.9	6.1	29	4.85798												21.3121	0.315437	0.319261	1.28625	-0.585195	-0.589749	1.6444	-0.00178061	-0.00180219	12.9604	0.259701	0.262849	2.31926	0.841248	4.05178	0.0427385
152	3	1292	1292	Controls	Control	Controls	Control	Control	Control	Controls	17.8	Male	No	No	0	Unknown	African American	Non-Caucasian	21.6	6.72	14	3.80735												11.2082	-1.90083	-1.92387	0.95323	-1.5481	-1.56015	1.40474	-0.67702	-0.685227	7.97882	-1.67583	-1.69614	0.0761284	-2.57533	2.8792	-1.56927
153	3	1331	1331	Controls	Control	Controls	Control	Control	Control	Controls	20.2	Male	No	No	0	Unknown	Hispanic	Non-Caucasian	27.7	6.87	33.5	5.06609												17.6961	-0.477715	-0.483506	1.07745	-1.18893	-1.19819	1.60254	-0.119736	-0.121187	11.0426	-0.485444	-0.491329	1.51649	0.416401	3.00568	0.0250001
154	3	1385	1385	Controls	Control	Controls	no_data	no_data	Scz	Controls	35.6	Male	Yes	Yes	0	Unknown	Hispanic	Non-Caucasian	36.2	6.05	22	4.45943												28.1488	1.81506	1.83706	1.7976	0.893343	0.900295	2.17908	1.50468	1.52292	12.9177	0.243125	0.246072	3.83706	1.34471	3.57235	1.87175
155	3	1443	1443	Controls	Control	Controls	no_data	no_data	Control	Controls	55.4	Male	No	No	0	Unknown	Caucasian	Caucasian	33.2	6.69	29.5	4.88264												22.0103	0.468585	0.474265	1.42136	-0.194525	-0.196039	2.12778	1.36013	1.37662	10.3442	-0.756777	-0.76595	2.47426	0.905943	4.01458	0.636603
156	3	1456	1456	Controls	Control	Controls	no_data	no_data	Scz	Controls	56.1	Female	No	No	0	Unknown	Hispanic	Non-Caucasian	41.3	6.4	54.5	5.76818												23.4006	0.773552	0.782929	1.80356	0.910597	0.917683	1.56554	-0.223981	-0.226696	14.9473	1.03171	1.04422	2.78293	1.0235	4.02714	0.959284
157	3	1517	1517	Controls	Control	Controls	no_data	no_data	Control	Controls	44.8	Female	No	No	0	Unknown	African American	Non-Caucasian		6.93	62.5	5.96578												20.3262	0.0991799	0.100382	1.74521	0.741867	0.74764	2.02136	1.06029	1.07315	10.0557	-0.868888	-0.879421	2.10038	0.742119	3.80221	0.571591
158	3	1532	1532	Controls	Control	Controls	no_data	Control	Control	Controls	46.6	Male	Yes	Yes	1	Unknown	Caucasian	Caucasian	33.3	6.59	68	6.08746												15.5774	-0.942457	-0.953881	1.24446	-0.706034	-0.711529	1.42857	-0.609884	-0.617277	10.9042	-0.539214	-0.54575	1.04612	0.0450871	3.8416	-0.774418
159	3	1536	1536	Controls	Control	Controls	no_data	Control	Scz	Controls	53.3	Male	Yes	Yes	1	Unknown	African American	Non-Caucasian	25.7	6.92	57	5.83289												16.598	-0.718591	-0.727302	1.97257	1.39927	1.41016	1.40926	-0.664298	-0.672351	11.7778	-0.199769	-0.202191	1.2727	0.241139	3.97594	-0.147155
160	3	1587	1587	Controls	Control		Control	Scz		Controls	34	Female	No	No	0	Unknown	Caucasian	Caucasian	28.3	6.21	54	5.75489												19.1848	-0.151168	-0.153	1.22984	-0.7483	-0.754123	1.12754	-1.45803	-1.47571	17.0148	1.835	1.85725	1.847	0.613563	3.52636	-0.318191
161	3	1613	1613	Controls	Control	Controls	no_data	no_data	Control	Controls	78	Male	No	No	0	Unknown	Caucasian	Caucasian	28.1	6.87	21.5	4.42626												22.8218	0.646595	0.654433	1.40937	-0.229191	-0.230975	2.00679	1.01923	1.03159	11.3723	-0.357324	-0.361655	2.65443	0.976231	4.35671	0.886246
162	3	1615	1615	Controls	Control	Controls	no_data	no_data	Control	Controls	71.8	Female	No	No	0	Unknown	African American	Non-Caucasian	36.7	6.47	25	4.64386												24.7875	1.07776	1.09083	1.92498	1.26167	1.27149	1.97307	0.92423	0.935434	12.5629	0.105271	0.106547	3.09083	1.12844	4.27388	1.23874
163	3	1669	1669	Controls	Control	Controls	no_data	no_data	Control	Controls	83.6	Female	No	No		Unknown	Caucasian	Caucasian	25.3	6.78	33.5	5.06609												20.076	0.0442958	0.0448328	1.12842	-1.04154	-1.04964	1.63307	-0.0337202	-0.034129	12.2934	0.000557594	0.000564353	2.04483	0.715316	4.42604	0.143953
164	3	1750	1750	Controls	Control	Controls	no_data	Scz	Control	Controls	46.9	Male	Yes	Yes	1	Unknown	Caucasian	Caucasian	20.6	6.16	26.5	4.72792												12.1243	-1.69988	-1.72049	1.14223	-1.00162	-1.00942	0.958466	-1.93439	-1.95784	12.6497	0.138983	0.140668	0.279514	-1.2747	3.84802	-1.85049
165	3	1753	1753	Controls	Control	Controls	no_data	no_data	Scz	Controls	49	Female	No	No	0	Unknown	Caucasian	Caucasian	20.7	6.47	36	5.16993												20.7326	0.18834	0.190623	1.42345	-0.188489	-0.189956	1.41058	-0.660565	-0.668572	14.6979	0.934812	0.946144	2.19062	0.784186	3.89182	0.130135
166	3	1890	1890	Controls	Control	Controls	no_data	no_data	Control	Controls	42.1	Male	No	No	0	Unknown	Caucasian	Caucasian	28.9	6.34	24.5	4.61471												24.0974	0.926402	0.937631	1.9803	1.42163	1.4327	2.22814	1.64288	1.66279	10.8151	-0.573835	-0.580791	2.93763	1.0776	3.74005	0.897204
167	3	2053	2053	Controls	Control	Controls	no_data	Scz	Control	Controls	65.6	Male	No	No	0	Unknown	African American	Non-Caucasian	30.8	6.59	40.5	5.33985												11.5794	-1.8194	-1.84146	1.24352	-0.708752	-0.714268	1.18119	-1.30686	-1.3227	9.80313	-0.967013	-0.978735	0.158544	-1.84172	4.18358	-1.46657
168	3	2076	2076	Controls	Control	Controls	no_data	Control	Control	Controls	56.5	Male	No	No	0	Unknown	African American	Non-Caucasian	40.3	6.51	24	4.58496												14.6703	-1.14142	-1.15525	1.02583	-1.33818	-1.3486	1.79424	0.420382	0.425478	8.17634	-1.59908	-1.61847	0.844746	-0.168719	4.03424	-0.867346
169	3	2084	2084	Controls	Control	Controls	no_data	no_data	Scz	Controls	48.1	Male	No	No	0	Unknown	Caucasian	Caucasian	33.9	6.11	20	4.32193												25.735	1.28559	1.30117	1.25541	-0.674356	-0.679604	1.5524	-0.26099	-0.264153	16.5775	1.6651	1.68528	3.30117	1.19428	3.87328	1.12066
170	3	2257	2257	Controls	Control	Controls	no_data	no_data	Scz	Controls	59.3	Male	No	No	0	Unknown	Caucasian	Caucasian	29.6	6.35	22	4.45943												21.8486	0.433118	0.438368	1.28341	-0.593397	-0.598015	1.45354	-0.539537	-0.546077	15.0313	1.06434	1.07724	2.43837	0.891329	4.08261	0.39419
171	3	2454	2454	Controls	Control	Controls	no_data	no_data	Control	Controls	60.6	Female	No	No	0	Unknown	Caucasian	Caucasian	30.8	6.25	46.5	5.53916												20.3925	0.113735	0.115114	1.57606	0.252775	0.254742	1.72603	0.228193	0.23096	11.8147	-0.185431	-0.187679	2.11511	0.749109	4.10429	-0.041334
172	3	2543	2543	Controls	Control	Controls	no_data	Control	Control	Controls	50.5	Male	No	No	0	Unknown	African American	Non-Caucasian	37.7	6.23	14.5	3.85798												14.2995	-1.22276	-1.23758	1.29516	-0.559426	-0.56378	1.97538	0.930736	0.942018	7.23886	-1.96333	-1.98713	0.762417	-0.271261	3.92197	-1.14192
173	3	2689	2689	Controls	Control	Controls	no_data	no_data	Scz	Controls	65	Female	No	No	0	Unknown	Caucasian	Caucasian	30.2	6.03	28	4.80735												22.2936	0.530731	0.537164	1.82916	0.984603	0.992265	1.3899	-0.718825	-0.727539	16.0397	1.45613	1.47378	2.53716	0.931047	4.17439	0.220262
174	3	2722	2722	Controls	Control	Controls	no_data	no_data	Control	Controls	74	Male	No	No	0	Unknown	Caucasian	Caucasian	27.3	6.69	23	4.52356												22.6621	0.611551	0.618964	1.57981	0.263622	0.265673	1.86971	0.633033	0.640706	12.1206	-0.066589	-0.0673962	2.61896	0.962779	4.30407	0.760269
[truncated: 13 more columns]

## Sheet: Stata Code
ssc install kdens
ssc install moremata
ssc install robreg10
ssc install robstat
ssc install kmatch
ssc install cutpt
//Demographics Table 1
	//age
	ttest age if sample==1 & data==0, by (dx)
	ttest age if sample==2 & data==0, by (dx)
	ttest age if sample==3 & data==0, by (dx)
	//sex
	tabulate dx sex if sample==1 & data==0, chi2 row expected exact
	tabulate dx sex if sample==2 & data==0, chi2 row expected exact
	tabulate dx sex if sample==3 & data==0, chi2 row expected exact
	tabulate dx sex , chi2 row expected exact
	// race
	tabulate dx race01 if sample==1 & data==0, chi2 row exact expected
	tabulate dx race01 if sample==2 & data==0, chi2 row exact expected
	tabulate dx race01 if sample==3 & data==0, chi2 row exact expected
	tabulate dx race01 , chi2 row expected exact
	//smoking
	tabulate dx smoker if sample==1 & data==0, chi2 row exact expected
	tabulate dx smoker if sample==2 & data==0, chi2 row exact expected
	tabulate dx smoker if sample==3 & data==0, chi2 row exact expected
	tabulate dx smoker, chi2 row exact expected
	//etoh
	tabulate dx etoh, chi2 row exact expected
	//ph
	ttest ph if sample==1 & data==0, by (dx)
	ttest ph if sample==2 & data==0, by (dx)
	ttest ph if sample==3 & data==0, by (dx)
	ttest ph, by (dx)
	//pmi
	ttest pmi if sample==1 & data==0, by (dx)
	ttest pmi if sample==2 & data==0, by (dx)
	ttest pmi if sample==3 & data==0, by (dx)
	ttest pmi, by (dx)
	//onsetage
	ttest onsetage if data==0, by (sample) unequal welch
	//duration
	ttest duration if data==0, by (sample)
	//dailydose
	ttest dailydose if data==0, by (sample)
	//lifetime
	ttest loglifetimedose if data==0, by (sample)
	//mode of death
	label define dm123 1 "Natural" 2 "Accident" 3 "Suicide"
	label values deathmode123 dm123
	tabulate dx deathmode123 , chi2 row
	label define dm01 0 "Natural" 1 "Non-natural"
	label values dm01 dm01
	tabulate dx dm01 , chi2 row
	tabulate dx dm01 if age<35, chi2 row
//FIGURE 1 - Iron, Fer, and Iron/Fer - by dx
	//Iron
		//Iron in samples
			//Figure S1a
				ttest iron if sample==1, by (dx)
				display "mu_1 = " r(mu_1)
				display "mu_2 = " r(mu_2)
				display "diff = " (r(mu_2)-r(mu_1))
				display "%change = " (r(mu_2)-r(mu_1)) / r(mu_1) *100
				display "se of diff= " r(se)
				display "u95ci for %change = " ((r(mu_2)-r(mu_1))+1.96*r(se)) / r(mu_1) *100
				display "l95ci for %change = " ((r(mu_2)-r(mu_1))-1.96*r(se)) / r(mu_1) *100
				sdtest iron if sample==1, by(dx)
				reg iron dx if sample==1
				drop r
				predict r if sample==1 & iron!=., residuals
				swilk r
			//Figure S1b
				reg iron i.dx i.sample if sample!=1, robust
				matrix list r(table)
				matrix list e(b)
				margins dx, post
				matrix list e(b)
				drop r
				predict r if sample!=1, residuals
				swilk r
		//generate control-derived z-scores for each sample
				sort running
				summarize iron if sample==1 & dx==0
				gen siron=(iron-r(mean))/r(sd) if sample==1
				order siron, after (iron)
				summarize siron ziron if sample==1 & dx==0
				summarize siron ziron if sample==1 & dx==1
				summarize iron if sample==2 & dx==0
				replace siron=(iron-r(mean))/r(sd) if sample==2
				summarize siron ziron if sample==2 & dx==0
				summarize siron ziron if sample==2 & dx==1
				summarize iron if sample==3 & dx==0
				replace siron=(iron-r(mean))/r(sd) if sample==3
				summarize siron ziron if sample==3 & dx==0
				summarize siron ziron if sample==3 & dx==1
		//generate control-derived z-scores across entire cohort
				summarize siron if dx==0
				gen ziron=(siron-r(mean))/r(sd)
				order ziron, after (siron)
				summarize ziron if dx==0
				summarize ziron if dx==1
		// Iron in the combined cohort
			//Figure S2a
				qnorm ziron if dx==0
				qnorm ziron if dx==1
			//Table S4
				robstat ziron, jb over (dx)
			//Table S5
				robreg mm ziron i.dx, eff(95)
				margins dx // Figure 1a
				drop mm
				predict mm, weights
				sort dx mm
				sort running
				tabstat ziron, statistics( sd var ) by(dx) nototal //Table S6
				robvar ziron, by (dx) //Table S6
	//Ferritin
		//generate control-derived z-scores for each sample
			sort running
			summarize fer if sample==1 & dx==0
			gen sfer=(fer-r(mean))/r(sd) if sample==1
			order sfer, after (fer)
			summarize fer if sample==2 & dx==0
			replace sfer=(fer-r(mean))/r(sd) if sample==2
			summarize fer if sample==3 & dx==0
			replace sfer=(fer-r(mean))/r(sd) if sample==3
		//generate control-derived z-scores across entire cohort
			summarize sfer if dx==0
			gen zfer=(sfer-r(mean))/r(sd)
			order zfer, after (sfer)
			summarize zfer zferit if dx==0
			summarize zfer zferit if dx==1
			gen zferbydx=zfer*dx
			order zferbydx, after (zfer)
			robstat zfer, jb over (dx)
		//Between group comparison
			robreg mm zfer i.dx, eff(95) nohaus pformat(%5.4f)
			margins dx // Figure 1b
			drop mm
			predict mm, weights
			sort dx mm
			sort running
		//Between group comparison+COV
			robreg mm zfer dx age i.sex i.race01 ph log2pmi, eff(95) nohaus
	////Iron to Ferritin Ratio
			//generate control-derived z-scores for each sample
			g irontofer=iron/fer
			order irontofer, after (zferbydx)
			sort running
			summarize irontofer if sample==1 & dx==0
			gen sirontofer=(irontofer-r(mean))/r(sd) if sample==1
			order sirontofer, after (irontofer)
			summarize irontofer if sample==2 & dx==0
			replace sirontofer=(irontofer-r(mean))/r(sd) if sample==2
			summarize irontofer if sample==3 & dx==0
			replace sirontofer=(irontofer-r(mean))/r(sd) if sample==3
			//generate control-derived z-scores across entire cohort
			summarize sirontofer if dx==0
			gen zirontofer=(sirontofer-r(mean))/r(sd)
			order zirontofer, after (sirontofer)
			summarize zirontofer if dx==0
			summarize zirontofer if dx==1
			gen zirontoferbydx=zirontofer*dx
			order zirontoferbydx, after (zirontofer)
			//Table S23
			robstat zirontofer, jb over (dx)
			//Between group comparison
			robreg mm zirontofer i.dx, eff(95) nohaus pformat(%5.4f)
			margins dx // Figure 1c
			drop mm
			predict mm, weights
			sort dx mm
			sort running
			twoway (scatter zirontofer dx if mm<.3, mcolor(gray) msymbol(lgx)) (scatter zirontofer dx if dx==0 [aweight = mm], mcolor(navy%30) msize(small)) (scatter zirontofer dx if dx==1 [aweight = mm], mcolor(maroon%30) msize(vsmall)) // Figure S8c
//FIGURE 2 - Iron and age
		//dx==0
		qui fracpoly reg ziron age if dx==0, robust compare log
		qui fracpoly reg ziron age 0 if dx==0, robust
		estimates store Log
		qui fracpoly reg ziron age 0.5 if dx==0, robust
		estimates store SQRT
		qui fracpoly reg ziron age 1 if dx==0, robust
		estimates store Linear
		qui fracpoly reg ziron age 2 if dx==0, robust
		estimates store Quadratic
		qui fracpoly reg ziron age 3 if dx==0, robust
		estimates store Cubic
		estimates stats Log SQRT Linear Quadratic Cubic
			//best m=1 model: power=0
			g lnage=ln(age)
			robreg mm ziron lnage if dx==0, eff(95) nohaus
			margins, at (lnage=(2.879198457	2.99573	3.21888	3.4012	3.55535	3.68888	3.80666	3.91202	4.00733	4.09434	4.17439	4.2485	4.31749	4.38203	4.44265	4.445001434) ) plot
			drop mm0
			predict mm0 if dx==0, weights
			sort dx mm0
			sort running
		//dx==1
		qui fracpoly reg ziron age if dx==1, robust compare log
		qui fracpoly reg ziron age 0 if dx==1, robust
		estimates store Log
		qui fracpoly reg ziron age 0.5 if dx==1, robust
		estimates store SQRT
		qui fracpoly reg ziron age 1 if dx==1, robust
		estimates store Linear
		qui fracpoly reg ziron age 2 if dx==1, robust
		estimates store Quadratic
		qui fracpoly reg ziron age 3 if dx==1, robust
		estimates store Cubic
		estimates stats Log SQRT Linear Quadratic Cubic
			//no model fits so power=1
			robreg mm ziron age if dx==1, eff(95) nohaus
			margins, at (age=(17.2	20	25	30	35	40	45	50	55	60	65	70	75	80	83.5) ) plot
			drop mm1
			predict mm1 if dx==1, weights
			sort dx mm1
			sort running
		twoway (scatter ziron age if dx==0 & mm0<.5, mcolor(gray) msymbol(lgx)) (scatter ziron age if dx==1 & mm1<.5, mcolor(gray) msymbol(lgx))	(scatter ziron age if dx==0 [aweight = mm0], mcolor(navy%80) msize(tiny)) (scatter ziron age if dx==1 [aweight = mm1], mcolor(maroon%80) msize(vsmall))
		//outliers - logsitic model with COV
			drop p171 dbeta171
			logit dx c.ziron i.sex i.race01 ph log2pmi
			predict p171
			predict dbeta171, dbeta
			order p171 dbeta171 , after (ziron)
			scatter dbeta171 p171, mlab(running)
			//>> 68 is outlier >> only 170 good to go for logistic analysis
		//generate residuals of iron over COV across 170 using control-derived coefficients
			drop riron
			qui robreg mm ziron sex race01 ph log2pmi if running!=68 & dx==0
			predict riron if running!=68, residuals
		//normalize residuals based on control distribution recentered to 1
			drop zriron
			summarize riron if dx==0
			gen zriron=(riron-r(mean))/r(sd) + 1
			summarize zriron if dx==0
			summarize zriron if dx==0 & age<35
			summarize zriron if dx==1 & age<35
			summarize zriron if dx==0 & age>=35
			summarize zriron if dx==1 & age>=35
		//run logistic model across 170
			logistic dx zriron
			lroc
		//run logistic models under increasing age cutoffs across 170
			logistic dx zriron if age<25
			lroc, nograph
			logistic dx zriron if age<27
			lroc, nograph
			logistic dx zriron if age<29
			lroc, nograph
			logistic dx zriron if age<31
			lroc, nograph
			logistic dx zriron if age<33
			lroc, nograph
			logistic dx zriron if age<35
			lroc, nograph
			logistic dx zriron if age<37
			lroc, nograph
			logistic dx zriron if age<39
			lroc, nograph
			logistic dx zriron if age<41
			lroc, nograph
			logistic dx zriron if age<43
			lroc, nograph
			logistic dx zriron if age<45
			lroc, nograph
			logistic dx zriron if age<47
			lroc, nograph
			logistic dx zriron if age<49
			lroc, nograph
			logistic dx zriron if age<51
			lroc, nograph
			logistic dx zriron if age<53
			lroc, nograph
			logistic dx zriron if age<55
			lroc, nograph
			logistic dx zriron if age<=56
			lroc, nograph
			logistic dx zriron if age<57
			lroc, nograph
			logistic dx zriron if age<59
			lroc, nograph
			logistic dx zriron if age<61, pformat(%5.4f) sformat(%8.0g)
			lroc, nograph
			logistic dx zriron if age<63, pformat(%5.4f) sformat(%8.0g)
			lroc, nograph
			logistic dx zriron if age<65, pformat(%5.4f) sformat(%8.0g)
			lroc, nograph
			logistic dx zriron if age<67, pformat(%5.4f) sformat(%8.0g)
			lroc, nograph
			logistic dx zriron if age<69, pformat(%5.4f) sformat(%8.0g)
			lroc, nograph
			logistic dx zriron if age<71, pformat(%5.4f) sformat(%8.0g)
			lroc, nograph
			logistic dx zriron if age<73, pformat(%5.4f) sformat(%8.0g)
			lroc, nograph
			logistic dx zriron if age<75, pformat(%5.4f) sformat(%8.0g)
			lroc, nograph
			logistic dx zriron if age<77, pformat(%5.4f) sformat(%8.0g)
			lroc, nograph
			logistic dx zriron if age<79, pformat(%5.4f) sformat(%8.0g)
			lroc, nograph
			logistic dx zriron if age<81, pformat(%5.4f) sformat(%8.0g)
			lroc, nograph
			logistic dx zriron if age<83, pformat(%5.4f) sformat(%8.0g)
			lroc, nograph
			logistic dx zriron if age<85, pformat(%5.4f) sformat(%8.0g)
			lroc, nograph
			logistic dx zriron if age<87, pformat(%5.4f) sformat(%8.0g)
			lroc, nograph
		//generate logistic curves
			drop p_young
			drop p_old
			logistic dx zriron if age<35
			predict p_young if age<35 & running!=68,
			logistic dx zriron if age>=35
			predict p_old if age>=35 & running!=68, p
			sort zriron
			twoway (line p_young zriron) (line p_old zriron) (scatter dx zriron if age<35 & running!=68) (scatter dx zriron if age>=35 & running!=68)
			sort running
		//robust ttests for each age subcohort
			robreg mm zriron i.dx if age<35, eff(95) nohaus
			margins dx
			robreg mm zriron i.dx if age>=35, eff(95) nohaus
			margins dx
			robreg mm zriron i.dx##i.dm01 if age<35, eff(95) nohaus
			contrast dx##dm01, effect
			margins dx#dm01
			robreg mm zriron i.dx##i.dm01 if age>=35, eff(95) nohaus
			contrast dx##dm01, effect
			margins dx#dm01
	robreg mm zriron i.dx##i.dm01 if age>=35, eff(95) nohaus
			contrast dx##dm01, effect
			margins dx#dm01
//FIGURE 3 - Fer predicted by Iron
	//mean-center ziron on 2
	g ziron2=ziron+2
	//no COV
		//dx==0
		qui fracpoly reg zfer ziron2 if dx==0, robust compare log
		qui fracpoly reg zfer ziron2 0 if dx==0, robust
		estimates store Log
		qui fracpoly reg zfer ziron2 0.5 if dx==0, robust
		estimates store SQRT
		qui fracpoly reg zfer ziron2 1 if dx==0, robust
		estimates store Linear
		qui fracpoly reg zfer ziron2 2 if dx==0, robust
		estimates store Quadratic
		qui fracpoly reg zfer ziron2 3 if dx==0, robust
		estimates store Cubic
		estimates stats Log SQRT Linear Quadratic Cubic
			//best m=1 model: power=0
			g lnziron2=ln(ziron2)
			robreg mm zfer lnziron2 if dx==0, eff(95) nohaus
			drop mm0
			predict mm0 if dx==0, weights
			sort dx mm0
			sort running
			margins, at (lnziron2=(-2.575339145	-2.30259	-1.89712	-1.60944	-1.20397	-0.916291	-0.693147	-0.510826	-0.356675	-0.223144	-0.105361	0	0.0953102	0.262364	0.405465	0.530628	0.641854	0.741937	0.832909	0.916291	0.993252	1.06471	1.1314	1.19392	1.25276	1.30833	1.36098	1.41099	1.45862	1.50408	1.54756	1.58924	1.62924	1.66771	1.70475	1.726511185) ) plot
		//dx==1
		qui fracpoly reg zfer ziron2 if dx==1, robust compare log
		qui fracpoly reg zfer ziron2 0 if dx==1, robust
		estimates store Log
		qui fracpoly reg zfer ziron2 0.5 if dx==1, robust
		estimates store SQRT
		qui fracpoly reg zfer ziron2 1 if dx==1, robust
		estimates store Linear
		qui fracpoly reg zfer ziron2 2 if dx==1, robust
		estimates store Quadratic
		qui fracpoly reg zfer ziron2 3 if dx==1, robust
		estimates store Cubic
		estimates stats Log SQRT Linear Quadratic Cubic
			//best m=1 model: power=0
			robreg mm zfer lnziron2 if dx==1, eff(95) nohaus
			drop mm1
			predict mm1 if dx==1, weights
			sort dx mm1
			sort running
			margins, at (lnziron2=(-1.153061083	-1.04982	-0.916291	-0.798508	-0.693147	-0.597837	-0.510826	-0.430783	-0.356675	-0.287682	-0.223144	-0.162519	-0.105361	-0.0512933	8.88178e-16	0.182322	0.336472	0.470004	0.587787	0.693147	0.788457	0.875469	0.955511	1.02962	1.09861	1.16315	1.22378	1.28093	1.335	1.38629	1.43508	1.4816	1.52606	1.56862	1.60944	1.64866	1.6864	1.72277	1.75786	1.79176	1.82455	1.8563	1.88707	1.91692	1.94591	1.97408	1.980249876) ) plot
		twoway (scatter zfer ziron if mm1<.5 | ziron>4, mcolor(red) msymbol(lgx))	(scatter zfer ziron if dx==0 [aweight = mm0], mcolor(navy%30) msize(medium)) (scatter zfer ziron if dx==1 [aweight = mm1], mcolor(maroon%30) msize(tiny))
		robreg mm zfer c.lnziron2##i.dx, eff(95) nohaus
		margins, dydx(lnziron2) at(dx=(0 1))
		////outliers - logsitic model with COV - deciding outlier of fer upon: c.lnziron2 c.age i.sex i.race01 ph pmi
			drop p171 dbeta171
			logit dx c.zfer c.lnziron2 c.age i.sex i.race01 ph log2pmi
			predict p171
			predict dbeta171, dbeta
			scatter dbeta171 p171, mlab(running)
			//>> 84, 95 are outliers >> only a total of 169 good to go for logistic analysis
		//generate residuals of iron over COV across 169 using control-derived coefficients
			sort dbeta171
			sort running
			drop rfer
			robreg mm zfer age sex race01 ph log2pmi if running!=84 & running!=95 & dx==0
			predict rfer if running!=84 & running!=95, residuals
		//generate control-derived z-scores adjusted for COV across 169 with control-mean centred at 2
			drop zrfer
			summarize rfer if dx==0
			gen zrfer=(rfer-r(mean))/r(sd)+2
			summarize zrfer if dx==0
			summarize zrfer if dx==0 & ziron<-0
			summarize zrfer if dx==1 & ziron<-0
			summarize zrfer if dx==0 & ziron>-0
			summarize zrfer if dx==1 & ziron>-0
		//run logistic model across 169
			logit dx zrfer, pformat(%5.4f) sformat(%8.0g)
			lroc
		//run logistic models under increasing iron cutoffs
			logistic dx zrfer if ziron<-1, pformat(%5.4f) sformat(%8.0g)
			///
			logistic dx zrfer if ziron<-.9, pformat(%5.4f) sformat(%8.0g)
			///
			logistic dx zrfer if ziron<-.8, pformat(%5.4f) sformat(%8.0g)
			///
			logistic dx zrfer if ziron<-.7, pformat(%5.4f) sformat(%8.0g)
			///
			logistic dx zrfer if ziron<-.6, pformat(%5.4f) sformat(%8.0g)
			///
			logistic dx zrfer if ziron<-.5, pformat(%5.4f) sformat(%8.0g)
			///
			logistic dx zrfer if ziron<-.4, pformat(%5.4f) sformat(%8.0g)
			///
			logistic dx zrfer if ziron<-.3, pformat(%5.4f) sformat(%8.0g)
			///
			logistic dx zrfer if ziron<-.2, pformat(%5.4f) sformat(%8.0g)
			///
			logistic dx zrfer if ziron<-.1, pformat(%5.4f) sformat(%8.0g)
			///
			logistic dx zrfer if ziron<0, pformat(%5.4f) sformat(%8.0g)
			///
			logistic dx zrfer if ziron<.1, pformat(%5.4f) sformat(%8.0g)
			///
			logistic dx zrfer if ziron<.2, pformat(%5.4f) sformat(%8.0g)
			///
			logistic dx zrfer if ziron<.3, pformat(%5.4f) sformat(%8.0g)
			///
			logistic dx zrfer if ziron<.4
			///
			logistic dx zrfer if ziron<.5
			///
			logistic dx zrfer if ziron<.6
			///
			logistic dx zrfer if ziron<.7
			///
			logistic dx zrfer if ziron<.8
			///
			logistic dx zrfer if ziron<.9
			///
			logistic dx zrfer if ziron<1
			///
		//generate logistic curves
			drop p_lowiron
			drop p_highiron
			logistic dx zrfer if ziron<0
			predict p_lowiron if ziron<0 & running!=84 & running!=95, p
			logistic dx zrfer if ziron>0
			predict p_highiron if ziron>0 & running!=84 & running!=95, p
			sort zrfer
			twoway (line p_lowiron zrfer) (line p_highiron zrfer) (scatter dx zrfer if ziron<0 & dbeta171<.3) (scatter dx zrfer if ziron>0 & dbeta171<.3)
			sort running
		//robust ttests for each age subcohort
			robreg mm zrfer i.dx if ziron<0, eff (95) pformat(%5.4f) sformat(%8.0g)
			margins dx
			robreg mm zrfer i.dx if ziron>0, eff (95) pformat(%5.4f) sformat(%8.0g)
			margins dx
//FIGURE 4 - ROCs + cutpt
	////iron
		// S11a: ROC for 170
			drop sens spec
			drop fpr
			logistic dx zriron
			lroc
			lsens, gensens(sens) genspec(spec)
			g fpr=1-spec
			twoway (connected sens fpr)
			rocreg dx zriron, bseed(1977) tiecorrected
		// 35 is cutoff>>generate ROC for age under 35 among 26
			drop sens spec
			drop fpr
			logistic dx zriron if age<35
			lroc
			lsens, gensens(sens) genspec(spec)
			g fpr=1-spec
			twoway (connected sens fpr)
			rocreg dx zriron if age<35, bseed(1977) tiecorrected
	////fer
		// S11b: ROC for 169
			drop sens spec
			drop fpr
			logistic dx zrfer if ziron
			lroc
			lsens, gensens(sens) genspec(spec)
			g fpr=1-spec
			twoway (connected sens fpr)
			rocreg rdx zrfer, bseed(1977) tiecorrected
		// mean iron is cutoff>>generate ROC for iron under 0 among 69
			drop sens spec
			drop fpr
			logistic dx zrfer if ziron<0
			lroc
			lsens, gensens(sens) genspec(spec)
			g fpr=1-spec
			twoway (connected sens fpr)
			rocreg rdx zrfer if ziron<0, bseed(1977) tiecorrected
	////Iron to Ferritin Ratio
			//identify outliers
				drop p171 rstand171 dbeta171
				logit dx c.zirontofer age i.sex i.race01 ph log2pmi
				predict p171
				predict rstand171, rstand
				predict dbeta171, dbeta
				// Figure S12a
				scatter dbeta171 p171, mlab(running)
						//>>71 146 160 8 are outliers >> only a total of 167 good to go for logistic analysis
			////g residuals based on control-derived (n=82) regression coefficients across 167
				drop r_zirontofer
				sort running
				robreg mm zirontofer age sex race01 ph log2pmi if running!=71 & running!=146 & running!=160 & running!=8 & dx==0
				predict r_zirontofer if running!=71 & running!=146 & running!=160 & running!=8 , residuals
			//standardize residuals based on controls across 167
				drop zr_zirontofer
				summarize r_zirontofer if dx==0
				gen zr_zirontofer=(r_zirontofer-r(mean))/r(sd)
				summarize zr_zirontofer if dx==0
				summarize zr_zirontofer if dx==1
			//g fpr tpr for presenting data
				drop sens spec
				drop fpr
				logistic dx zr_zirontofer, pformat(%5.4f) sformat(%8.0g)
				lroc
				lsens, gensens(sens) genspec(spec)
				g fpr=1-spec
				twoway (connected sens fpr)
				rocreg dx zr_zirontofer, bseed(1977) tiecorrected
					//Fig S12b: run logistic models under increasing age cutoffs across 167
					logistic dx zr_zirontofer if age<25
					lroc, nograph
					logistic dx zr_zirontofer if age<35
					lroc, nograph
					logistic dx zr_zirontofer if age<45
					lroc, nograph
					logistic dx zr_zirontofer if age<55
					lroc, nograph
					logistic dx zr_zirontofer if age<65, pformat(%5.4f) sformat(%8.0g)
					lroc, nograph
					logistic dx zr_zirontofer if age<75, pformat(%5.4f) sformat(%8.0g)
					lroc, nograph
					logistic dx zr_zirontofer if age<85, pformat(%5.4f) sformat(%8.0g)
					lroc, nograph
	//g dxx only for 167 with cutpt
			drop dxx
			g dxx=.
			label values dxx Diagnosis
			order dxx, after(rdx)
			replace dxx=dx if zr_zirontofer!=.
		//count dxx in each group
			tempname dxx1 dxx0
			count if dxx==0
			scalar dxx0=r(N)
			count if dxx==1
			scalar dxx1=r(N)
		// g dx variables by cutpts
			sort running
			drop dxiron dxfer dxirontofer
			g dxiron=.
			g dxfer=.
			g dxirontofer=.
			label values dxiron no_data
			label values dxfer no_data
			label values dxirontofer no_data
			order dxiron, after(dxx)
			order dxfer, after(dxiron)
			order dxirontofer, after(dxfer)
			//// allocate dx by cutpt for iron with age under 35 among 26
				cutpt dx zriron if age<35, near
				replace dxiron=0 if age<35 & zriron!=. & zriron<e(cutpoint)
				replace dxiron=2 if age<35 & zriron!=. & zriron>e(cutpoint)
				replace dxiron=1 if dxiron==. & dxx!=.
				// Figure 4a
				roctab dx zriron if age<35, graph addplot(scatteri `e(sens)' `=1 - e(spec)') legend(label(3 "Cutpoint"))
				tempname tp tn dxx1iron dxx0iron
				count if dxx==0 & zriron!=. & dxiron!=1
				scalar dxx0iron=r(N)
				count if dxx==1 & zriron!=. & dxiron!=1
				scalar dxx1iron=r(N)
				count if dxiron==2 & dxx==1
				scalar tp=r(N)
				display " sens = tpr = tp/patients = " tp/dxx1iron
				count if dxiron==0 & dxx==0
				scalar tn=r(N)
				display " spec = tnr = tn/controls = " tn/dxx0iron
				display " Accuracy or Proportion Correctly Classified = " (tp+tn)/(dxx0iron+dxx1iron)
			// allocate dx by cutpt for iron under 0 among 69 -- ** sens and spec cutpt values are switched because rdx is used (rdx used since fer decreases risk)
				cutpt rdx zrfer if ziron<0, youden
				replace dxfer=0 if ziron<0 & zrfer!=. & zrfer>e(cutpoint)
				replace dxfer=2 if ziron<0 & zrfer!=. & zrfer<e(cutpoint)
				replace dxfer=1 if dxfer==. & dxx!=.
				roctab rdx zrfer if ziron<0, graph addplot(scatteri `=1 - e(spec)' `e(sens)' ) legend(label(3 "Cutpoint"))
				tempname tp tn dxx1fer dxx0fer
				count if dxx==0 & zrfer!=. & dxfer!=1
				scalar dxx0fer=r(N)
				count if dxx==1 & zrfer!=. & dxfer!=1
				scalar dxx1fer=r(N)
				count if dxfer==2 & dxx==1 & dxfer!=1
				scalar tp=r(N)
				display " sens = tpr = tp/patients = " tp/dxx1fer
				count if dxfer==0 & dxx==0 & dxfer!=1
				scalar tn=r(N)
				display " spec = tnr = tn/controls = " tn/dxx0fer
				display " Accuracy or Proportion Correctly Classified = " (tp+tn)/(dxx0fer+dxx1fer)
			// g dx based on zr_zirontofer cutpt
				cutpt dx zr_zirontofer, youden
				replace dxirontofer=0 if zr_zirontofer!=. & zr_zirontofer<e(cutpoint)
				replace dxirontofer=2 if zr_zirontofer!=. & zr_zirontofer>e(cutpoint)
				replace dxirontofer=1 if dxirontofer==. & dxx!=.
				roctab dx zr_zirontofer, graph msymbol(none) addplot(scatteri `e(sens)' `=1 - e(spec)') legend(label(3 "Cutpoint"))
				tempname tp tn dxx1irontofer dxx0irontofer
				count if dxx==0 & zr_zirontofer!=. & dxirontofer!=1
				scalar dxx0irontofer=r(N)
				count if dxx==1 & zr_zirontofer!=. & dxirontofer!=1
				scalar dxx1irontofer=r(N)
				count if dxirontofer==2 & dxx==1 & dxirontofer!=1
				scalar tp=r(N)
				display " sens = tpr = tp/patients = " tp/dxx1irontofer
				count if dxirontofer==0 & dxx==0 & dxirontofer!=1
				scalar tn=r(N)
				display " spec = tnr = tn/controls = " tn/dxx0irontofer
				display " Accuracy or Proportion Correctly Classified = " (tp+tn)/(dxx0irontofer+dxx1irontofer)
	// logistic model based on three cutpts
				drop xbi
				logistic dxx i.dxfer i.dxirontofer
				estimates store NoIronModel
				logistic dxx i.dxiron i.dxirontofer
				estimates store NoFerModel
				logistic dxx i.dxiron i.dxfer i.dxirontofer
				estimates store FullModel
				lrtest NoIronModel FullModel
				lrtest NoFerModel FullModel
				lroc
				drop xbi
				predict xbi if dxx!=., xb
				cutpt dxx xbi, youden noadj
				//count dxx in each group
				tempname tp tn fpfp
				count if dxx==1 & xbi>e(cutpoint)
				scalar tp=r(N)
				display " sens = tpr = tp/patients = " tp/dxx1
				count if dxx==0 & xbi<=e(cutpoint)
				scalar tn=r(N)
				display " spec = tnr = tn/controls = " tn/dxx0
				display " Accuracy or Proportion Correctly Classified = " (tp+tn)/(dxx0+dxx1)
//--- SUPPLEMENTARY INFO-----
	//Figure S3a
		histogram ziron if dx==0
		histogram ziron if dx==1
	//Figure S3b
		sdtest ziron, by (dx)
	//Table S6
		tabstat ziron, statistics( sd var ) by(dx) nototal
		tabstat ziron [aw=m], statistics( sd var ) by(dx) nototal
		robvar ziron, by (dx)
//Iron and other covariates, one at a time	and simultaneously
	//Table S7
		robreg mm ziron dx, eff(95)
		robreg mm ziron dx age, eff(95)
		robreg mm ziron dx i.sex, eff(95)
		robreg mm ziron dx i.race01, eff(95)
		robreg mm ziron dx ph, eff(95)
		robreg mm ziron dx pmi, eff(95)
		robreg mm ziron dx i.dm01, eff(95)
		robreg mm ziron dx age sex race01 ph pmi, eff(95)
		robreg mm ziron i.dx age i.sex i.race01 ph pmi i.dm01, eff(95)
////Iron and other covariates - PSM
	//Table S8
		kmatch ps dx age i.sex i.race01 ph pmi (ziron=age sex race01 ph pmi), ematch() att nate
	//Figure S4
		kmatch density, lw(*6 *2) lc(*.5 *1)
		kmatch cumul, lw(*6 *2) lc(*.5 *1)
		kmatch box
		//Table S9
		kmatch ps dx age i.sex i.race01 ph pmi i.dm01 (ziron=age sex race01 ph pmi i.dm01), ematch() att nate
		//Figure S5
		kmatch density, lw(*6 *2) lc(*.5 *1)
		kmatch cumul, lw(*6 *2) lc(*.5 *1)
		kmatch box
		//		kmatch ps dx age i.sex i.race01 ph pmi (ziron=age ph pmi ), ematch(sex race01) att nate
//Iron and smoking
		replace smoker=9 if smoker==.
		by dx, sort : tabulate smoker
		sort running
		robreg mm ziron dx i.smoker, eff(95) //Table S10
//Iron and etoh
		replace etoh=9 if etoh==.
		by dx, sort : tabulate etoh
		sort running
		robreg mm ziron dx i.etoh, eff(95) //Table S11
//Iron and BMI
		ttest bmi if iron!=0, by (dx)
		drop adj_iron
		qui robreg mm iron age sex race01 ph log2pmi if bmi!=.
		predict adj_iron if bmi!=., residuals
		logistic dx adj_iron bmi, robust
//Iron and AP
	drop log10dailydose
	g log10dailydose=log10(dailydose) if dailydose>50
	order log10dailydose, after(dailydose)
	robreg mm ziron log10dailydose, eff(95)
	summarize log10dailydose
	//Figure S6a + Table S13
		margins, at(log10dailydose=(2.210853	2.3	2.4	2.5	2.6	2.7	2.8	2.9	3	3.1	3.2	3.3	3.373372)) plot
	drop log10lifedose
	g log10lifetime=log10(lifetimedose) if dailydose>50
	order log10lifetime, after(lifetimedose)
	robreg mm ziron log10lifetime, eff(95)
	summarize log10lifetime
	//Figure S6b + Table S13
		margins, at(log10lifetime=(5.312416	5.4	5.5	5.6	5.7	5.8	5.9	6	6.1	6.2	6.3	6.4	6.5	6.6	6.7	6.8	6.9	7	7.1	7.2	7.3	7.4	7.5	7.515448)) plot
	robreg mm ziron log10dailydose onsetage duration, eff(95) //Table S14
	robreg mm ziron log10lifetime onsetage duration, eff(95)	//Table S14
	robreg mm ziron i.atypicalexposure log10dailydose, eff(95) //Table S15
	robreg mm ziron i.atypicalexposure log10lifetime, eff(95) //Table S15
	robreg mm ziron i.toxap, eff(95) //Table S16
	qui robreg10 mm ziron toxap, generate (mm) replace
	replace mm = 10^-10 if mm==0
	drop r
	//Table S15
		reg ziron i.toxap [aw= mm], robust
	predict r, residuals
	robstat r, jb
//copper - generate control-derived z-scores for each sample
		sort running
		summarize copper if sample==1 & dx==0 & data==0
		gen scopper=(copper-r(mean))/r(sd) if sample==1 & data==0
		order scopper, after (copper)
		summarize scopper zcopper if sample==1 & dx==0 & data==0
		summarize scopper zcopper if sample==1 & dx==1 & data==0
		summarize copper if sample==3 & dx==0 & data==0
		replace scopper=(copper-r(mean))/r(sd) if sample==3 & data==0
		summarize scopper if sample==3 & dx==0 & data==0
		summarize scopper if sample==3 & dx==1 & data==0
//copper - generate control-derived z-scores across entire cohort
		summarize scopper if dx==0
		gen zcopper=(scopper-r(mean))/r(sd)
		order zcopper, after (scopper)
		summarize zcopper if dx==0
		summarize zcopper if dx==1
// Copper distribution in the combined cohort
	//Table S17
		robstat zcopper, jb over (dx)
//The effect of diagnosis on PFC copper levels in the Combined Cohort
		robreg mm zcopper dx, eff(95) //Figure S7a
		drop mm
		predict mm, weights
		sort dx mm
		sort running
		qui robreg mm zcopper i.dx, eff(95)
		margins dx //Table S18
	//Table S19
		tabstat zcopper, statistics( sd var ) by(dx) nototal
		robvar zcopper, by(dx)
//Copper predicts iron
	robreg mm ziron i.dx##c.zcopper , eff(95) //Table S20
	margins, dydx(zcopper) at(dx=(0 1)) //Table S20
	summarize zcopper if dx==0
	summarize zcopper if dx==1
	//Figure S7b
	margins dx, at (zcopper=(-1.771679	-1.7	-1.5	-1.3	-1.1	-0.9	-0.7	-0.5	-0.3	-0.1	0.1	0.3	0.5	0.7	0.9	1.1	1.3	1.5	1.7	)) plot
	margins, at (zcopper=(-1.771679	-1.7	-1.5	-1.3	-1.1	-0.9	-0.7	-0.5	-0.3	-0.1	0.1	0.3	0.5	0.7	0.9	1.1	1.3	1.5	1.7	) dx=(0) ) plot
	margins, at (zcopper=(-1.771679	-1.7	-1.5	-1.3	-1.1	-0.9	-0.7	-0.5	-0.3	-0.1	0.1	0.3	0.5	0.7	0.9	1.1	1.3	1.5	1.7) dx=(1) ) plot
	//margins, dydx(dx) at(zcopper=(-1.5 -1.3 -1.1 -0.9 -.7 -.5 -.3 -.1 0 .1 .3 .5 .7 .9 1.1 1.3 1.5)) plot
	margins dx, at(zcopper=(-1.5 -1.3 -1.1 -0.9 -.7 -.5 -.3 -.1 0 .1 .3 .5 .7 .9 1.1 1.3 1.5)) plot
	margins, dydx(dx) at(zcopper=(-1.5 -1.3 -1.1 -0.9 -.7 -.5 -.3 -.1 0 .1 .3 .5 .7 .9 1.1 1.3 1.5)) plot
///zinc
//generate control-derived z-scores for each sample
				sort running
				summarize zinc if sample==1 & dx==0
				gen szinc=(zinc-r(mean))/r(sd) if sample==1
				order szinc, after (zinc)
				summarize szinc if sample==1 & dx==0
				summarize szinc if sample==1 & dx==1
				summarize zinc if sample==2 & dx==0
				replace szinc=(zinc-r(mean))/r(sd) if sample==2
				summarize szinc if sample==2 & dx==0
				summarize szinc if sample==2 & dx==1
				summarize zinc if sample==3 & dx==0
				replace szinc=(zinc-r(mean))/r(sd) if sample==3
				summarize szinc if sample==3 & dx==0
				summarize szinc if sample==3 & dx==1
		//generate control-derived z-scores across entire cohort
				summarize szinc if dx==0
				gen zzinc=(szinc-r(mean))/r(sd)
				order zzinc, after (szinc)
				summarize zzinc if dx==0
				summarize zzinc if dx==1
				robstat zzinc, jb over (dx)
				tabstat zzinc, statistics( sd var ) by(dx) nototal
	//Between-group comparison
			ttest zzinc, by (dx)
			ranksum zzinc, by (dx)
			robvar zzinc, by(dx)
			robreg mm zzinc i.dx, eff(95)
			margins dx // Figure 1a
			drop mm
			predict mm, weights
			sort dx mm
			// 136 of scz and 41 of con have mm=0 and will be excluded
			sort running
	//iron predicts zinc no caovariates
			robreg mm zzinc i.dx##c.ziron, eff(95) pformat(%5.4f) sformat(%8.0g)
			drop mm
			predict mm, weights
			sort dx mm
			// 139 85 77 68 have weights<.3 and will be excluded
			sort running
			margins dx, dydx(ziron)
			margins, at (ziron=(-1.7	-1.5	-1.3	-1.1	-0.9	-0.7	-0.5	-0.3	-0.1	0.1	0.3	0.5	0.7	0.9	1.1	1.3	1.5	1.7) dx=(0 1) ) plot
			//margins, dydx(dx) at(ziron=(-1 -0.8	-1.2	0	0.2	0.4	0.6	0.8	1)) plot
	//iron affects dx through zinc-- no caovariates
			drop p171 dbeta171
			logit dx c.ziron c.zzinc c.age i.sex i.race01 ph log2pmi
			predict p171
			predict dbeta171, dbeta
			scatter dbeta171 p171, mlab(running)
			//>> 41 outlier >> only a total of 170 good to go for GSEM analysis
		//generate residuals of iron over COV across 170 using control-derived coefficients
			drop riron
			robreg mm ziron age sex race01 ph log2pmi if running!=41 & dx==0
			predict riron if running!=41, residuals
		//generate residuals of zinc over COV across 170 using control-derived coefficients
			drop rzinc
			robreg mm zzinc age sex race01 ph log2pmi if running!=41 & dx==0
			predict rzinc if running!=41, residuals
		//GSEM
			gsem (riron -> rzinc, ) (riron -> dx, family(binomial) link(logit)) (rzinc -> dx, family(binomial) link(logit)) if running!=41, nocapslatent
			capture program drop boot1
			program boot1, rclass
				gsem (riron -> rzinc, ) (riron -> dx, family(binomial) link(logit)) (rzinc -> dx, family(binomial) link(logit)) if running!=41, nocapslatent
				return scalar iz_direct=(_b[dx:riron])
				return scalar iz_indirect=(_b[rzinc:riron]*_b[dx:rzinc])
				return scalar iz_total=((_b[rzinc:riron]*_b[dx:rzinc]) + _b[dx:riron])
				return scalar iz_directtotoal=(_b[dx:riron]/ ((_b[rzinc:riron]*_b[dx:rzinc]) + _b[dx:riron]))
				return scalar iz_indirecttotoal=((_b[rzinc:riron]*_b[dx:rzinc]) / ((_b[rzinc:riron]*_b[dx:rzinc]) + _b[dx:riron]))
				end
			bootstrap r(iz_direct) r(iz_indirect) r(iz_total) r(iz_directtotoal) r(iz_indirecttotoal), seed(12345) reps(200): boot1 estat boot, bc percentile
